# Supplementary material for: Trade Wars and Election Interference
Source: Rev Int Organ. 2022 Jun 11;18(1):1–25. doi: 10.1007/s11558-022-09464-2 (PMC9187851; doi:10.1007/s11558-022-09464-2)
Supplement: Supplementary file 2 — Supplementary file2 (R 41 kb) [file 11558_2022_9464_MOESM2_ESM.r]

# INFORMATION ##################################################################
# Authors: Ryan Brutger, Stephen Chaudoin, Max Kagan
# Date: 2022/03/08
# Paper Title: Trade war or electoral interference?
# Replication of figures and tables in main text and appendices

# Technical notes:
## OS: Windows 11 version 21H2
## Processor: Processor	Intel(R) Core(TM) i9-10885H CPU @ 2.40GHz 
## Software: RStudio 2021.09.1+372 "Ghost Orchid" Release (8b9ced188245155642d024aa3630363df611088a, 2021-11-08) for Windows

# DATA AND SETUP ---------------------------------------------------------------

# Clear workspace
rm(list=ls())

# Set working directory
setwd(here::here())

# Load necessary packages
pacman::p_load(DeclareDesign,
               DesignLibrary,
               dotwhisker,
               RItools,
               sensemakr,
               stargazer,
               stats,
               tidyverse,
               xtable)

# Load replication data
data <- read_csv("TradeWar_data2.csv")

# DATA FRAMES FOR PREDICTED VALUES ---------------------------------------------
# Create empty data frames to be used for generating predicted values
# Used for creating dot-whisker plots with estimated coefs and CIs

# Create variable names for predicted values
parties <- c("Democrat", "Independent", "Republican")
treatments <- factor(c("Control", "Placebo", "Base", "Swing"),
                     levels = c("Control", "Placebo", "Base", "Swing"))
treatments.pc <- factor(c("Control", "Placebo", "Base", "Swing", "No Retaliation"),
                        levels = c("Control", "Placebo", "Base", "Swing", "No Retaliation"))
age <- factor(c("Under 35", "Over 35"), 
              levels = c("Under 35", "Over 35"))

# New data frame for predicted values (main effect, no party interactions, including pure control)
newdata.main <- data.frame(treatments) 
colnames(newdata.main) <- c("treatment")

newdata.main <- newdata.main %>%
  mutate(TR_placebo = ifelse(treatment=="Placebo", 1,0)) %>%
  mutate(TR_swing  =   ifelse(treatment=="Swing", 1,0)) %>%
  mutate(TR_base =    ifelse(treatment=="Base", 1,0))

# New data frame for predicted values (main effect, party interactions, dropping pure control)
newdata <- tibble(rep(treatments,3), sort(rep(parties,4)))
colnames(newdata) <- c("treatment", "party")

newdata <- newdata %>%
  mutate(TR_placebo = ifelse(treatment=="Placebo", 1,0)) %>%
  mutate(TR_swing  =   ifelse(treatment=="Swing", 1,0)) %>%
  mutate(TR_base =    ifelse(treatment=="Base", 1,0)) %>%
  mutate(independent =   ifelse(party=="Independent", 1,0)) %>%
  mutate(republican = ifelse(party=="Republican", 1,0))

# New data frame for predicted values (main effect, party interactions, including pure control)
newdata.pc <- data.frame(rep(treatments.pc,3), sort(rep(parties,5)))
colnames(newdata.pc) <- c("treatment", "party")

newdata.pc <- newdata.pc %>%
  mutate(TR_noret = ifelse(treatment=="No Retaliation", 1, 0 )) %>%
  mutate(TR_cont = ifelse(treatment=="Control", 1,0)) %>%
  mutate(TR_placebo = ifelse(treatment=="Placebo", 1,0)) %>%
  mutate(TR_swing  =   ifelse(treatment=="Swing", 1,0)) %>%
  mutate(TR_base =    ifelse(treatment=="Base", 1,0)) %>%
  mutate(independent =   ifelse(party=="Independent", 1,0)) %>%
  mutate(republican = ifelse(party=="Republican", 1,0)) %>%
  as_tibble()

# New data frame for predicted values (main effect, age, dropping pure control)
newdata.age <- tibble(rep(treatments,2), sort(rep(age,4)))
colnames(newdata.age) <- c("treatment", "age")

newdata.age <- newdata.age %>%
  mutate(TR_placebo = ifelse(treatment=="Placebo", 1,0)) %>%
  mutate(TR_swing  =   ifelse(treatment=="Swing", 1,0)) %>%
  mutate(TR_base =    ifelse(treatment=="Base", 1,0)) %>%
  mutate(over35 =   ifelse(age=="Over 35", 1,0))


# FIGURE 1 (MEDIA COVERAGE) ----------------------------------------------------

# Figure 1: Media coverage specifying PTTR

base.names <- c("Base", 
                "Swing", 
                "Base \n and/or Swing", 
                "Base", 
                "Swing", 
                "Base \n and/or Swing")
base.opin <- c(.16, .19, .31, .27, .20, .36)
color <- c("darkgray", 
           "lightgray", 
           "black", 
           "darkgray", 
           "lightgray", 
           "black")

pdf(file ="MediaFig.pdf", height = 6, width = 9.5)
par(mar=c(4,6,1,1))
barplot(base.opin, main="", xlab="", ylim=c(0,.5), 
        ylab="", cex.lab=1.3, names.arg=base.names, line=1.5, cex.names=1.3, col=color, space=c(.4, .4, .4, 1.2, .4, .4))
text(2.2, .46, labels = "US Newspapers", cex=1.5)
text(7.3, .46, labels = "Top US Newspapers \n and Cable News", cex=1.5) # export as 5.5 x 6.5 dimensions
mtext("Proportion of Media Specifying PTTR", side=2, line = 4.5, cex=1.3)
dev.off()

# FIGURE 2 (WORRIES ABOUT PMTR) ------------------------------------------------

# Fit OLS
mod2 <- lm(worried_binary ~ TR_placebo + TR_swing + TR_base, 
           data,
           subset= TR_noret!=1)

# Generate predicted values in new dataframe
mod2.predict <- predict.lm(mod2, newdata=newdata.main, se.fit=TRUE)
mod2.predict.df <- data.frame(newdata.main, mod2.predict) %>%
  mutate(ci = 1.96 * se.fit)

# Generate dot-whisker plot for Figure 2
fig2 <- ggplot(mod2.predict.df, 
               aes(x = treatment,
                   y = fit, 
                   ymin = fit - ci,
                   ymax=fit+ci)) +
  geom_errorbar(width=0.4, position=position_dodge(.7))+
  geom_point(position=position_dodge(.7), size=2) +
  theme_bw() +
  #theme(legend.position = "bottom") +
  theme(legend.title=element_blank()) +
  theme(axis.title.y=element_blank()) +
  theme(axis.title.x=element_blank()) +
  ylim(0,0.6) + 
  theme(text         = element_text(size=10, family="sans")) + 
  theme(legend.position="bottom",
        legend.justification="center",
        legend.margin=margin(0,0,0,0),
        legend.box.margin=margin(-20,0,0,0))

fig2

ggsave("fig2.png", plot=fig2, device="png", width=5, height=3, units="in")

# FIGURE 3 (WORRIES ABOUT PMTR, BY PARTY) --------------------------------------

# Fit OLS
mod3 <- lm(worried_binary ~ 
             TR_placebo*independent +
             TR_placebo*republican +
             TR_swing*independent + 
             TR_swing*republican +
             TR_base*independent +
             TR_base*republican,
           data=data,
           subset= TR_noret!=1)

# Generate predicted values in new dataframe
mod3.predict <- predict(mod3, newdata=newdata, se.fit=TRUE)
mod3.predict.df <- cbind(newdata, mod3.predict) %>%
  mutate(ci = 1.96 * se.fit)

# Generate dot-whisker plot for Figure 3
fig3 <- ggplot(mod3.predict.df, 
               aes(x = treatment,
                   y = fit, 
                   group = party,
                   color = party,
                   ymin = fit - ci,
                   ymax=fit+ci)) +
  geom_errorbar(width=0.6, position=position_dodge(.7))+
  geom_point(position=position_dodge(.7), size=2, aes(shape=party)) +
  theme_bw() +
  theme(legend.position = "bottom") +
  theme(legend.title=element_blank()) +
  scale_color_grey(start=0, end=0.6) + 
  theme(axis.title.y=element_blank()) +
  theme(axis.title.x=element_blank()) +
  ylim(0, 0.7) +
  theme(text         = element_text(size=10, family="sans")) + 
  theme(legend.position="bottom",
        legend.justification="center",
        legend.margin=margin(0,0,0,0),
        legend.box.margin=margin(-7,0,0,0)) 

fig3
ggsave("fig3.png", plot=fig3, device="png", width=5, height=4, units="in")

# FIGURE 4 (WORRIES ABOUT PMTR, PARTISAN INTERACTIONS) -------------------------

# Fit OLS
mod4a <- lm(worried_binary ~ TR_placebo + TR_swing + TR_base, 
            data,
            subset= TR_noret!=1)

mod4b <- lm(worried_binary ~ 
              TR_placebo*independent +
              TR_placebo*republican +
              TR_swing*independent + 
              TR_swing*republican +
              TR_base*independent +
              TR_base*republican,
            data=data,
            subset= TR_noret!=1)

# Generate dot-whisker plot for Figure 4
fig4 <- dwplot(list(mod4a, mod4b),
               vline = geom_vline(xintercept = 0, 
                                  colour = "grey60", 
                                  linetype = 2,), # plot line at zero _behind_ coefs
               dot_args = list(size=2))  %>%
  relabel_predictors(c(TR_placebo = "Placebo treatment",                       
                       TR_swing = "Swing treatment", 
                       TR_base = "Base treatment",
                       independent = "Independent",
                       republican = "Republican",
                       "TR_placebo:independent" = "Placebo ? Independent",
                       "TR_placebo:republican" = "Placebo ? Republican",
                       "independent:TR_swing" = "Swing ? Independent",
                       "republican:TR_swing" = "Swing ? Republican",
                       "republican:TR_base" = "Base ? Republican",
                       "independent:TR_base" = "Base ? Independent"
  )) +
  geom_vline(xintercept = 0, colour = "grey60", linetype = 2) +
  theme_bw() +
  aes(shape = model, color = model) + 
  scale_shape_discrete(name = "",
                       labels = c("Without interactions", "With interactions")) +
  scale_color_grey(name = "", start=0, end=0.6,
                   labels = c("Without interactions", "With interactions")) +
  theme(legend.position="bottom") +
  theme(text         = element_text(size=10, family="sans")) + 
  theme(legend.position="bottom",
        legend.justification="center",
        legend.margin=margin(0,0,0,0),
        legend.box.margin=margin(-20,0,0,0)) +
  guides(color = guide_legend(order = 1),
         shape = guide_legend(order = 1))

fig4

ggsave(filename="fig4.png", plot=fig4, device="png", width=5, height=5, units="in")

# TABLE B.1 (SUMMARY STATISTICS) -----------------------------------------------

demo_names <- c("Age 18 to 24",
                "Age 25 to 39",
                "Age 40 to 59",
                "Age >60",
                "Female",
                "Household income $0 to $50,000",
                "Household income $50,001 to $100,000",
                "Household income $100,001 to $150,000",
                "Household income >$150,000",
                "Republican",
                "Democrat",
                "Independent (includes non-partisan or other)",
                "Four-year college degree")

demo_vars <- list(data$age_18to24,
                  data$age_25to39,
                  data$age_40to59,
                  data$age_60plus,
                  data$gender, # 1 = male, 2 = female
                  data$less50k,
                  data$btw50_100k,
                  data$btw100_150k,
                  data$above150k,
                  data$republican,
                  data$democrat,
                  data$independent,
                  data$collegegrad)

demo_vars2 <- vars(age_18to24,
                   age_25to39,
                   age_40to59,
                   age_60plus,
                   gender, # 1 = male, 2 = female
                   less50k,
                   btw50_100k,
                   btw100_150k,
                   above150k,
                   republican,
                   democrat,
                   independent,
                   collegegrad)

pop_pct <- sprintf("%.3f",
                   round(c(# age breakdown from US Census Bureau 2019 Table 1: https://www.census.gov/data/tables/2019/demo/age-and-sex/2019-age-sex-composition.html (I ignore those <18)
                     0.1321,
                     0.2660,
                     0.3251,
                     0.2929,
                     .5097, # sex breakdown from US Census Bureau, 2019
                     .3707, #https://www.census.gov/data/tables/time-series/demo/income-poverty/cps-hinc/hinc-01.html
                     .2884,
                     .1555,
                     .1854,
                     .29, # from Pew, only registered voters: https://docs.google.com/spreadsheets/d/1v58Nt6SW832ZUq7xLI6N8qdDs3qN4qWoDU-2EyEOGZg/edit#gid=2104546316
                     .33,
                     .38,
                     0.3168
                   ),digits=3)) # https://www.census.gov/content/census/en/data/tables/2019/demo/educational-attainment/cps-detailed-tables.html

prop.function <- function(data){
  prop <- as.numeric(prop.table(table(data))[2])
  prop <- sprintf("%.3f",round(prop,digits=3))
  return(prop)
}             

props <- lapply(demo_vars, prop.function)

demo_props <- as.data.frame(cbind(demo_names, props, pop_pct))
colnames(demo_props) <- c("Demographic", "Portion of Sample", "U.S. Population")
print(demo_props, row.names=F)

print(xtable(demo_props,
             caption = "Study demographics. U.S. population information on age, sex, income, and education are from the Census Bureau and are for 2019. Partisan identification is from Pew and covers registered voters for 2018/9."),
      include.rownames=F)

# FIGURE B.2 (BALANCE TEST: CONTROL VS. SWING) ---------------------------------

data.pairwise.swing <- data %>%
  filter(treat==2 | treat ==3) %>%
  mutate(pairwise.treat = ifelse(treat==2,0,1))

pairwise.swing <- xBalance(pairwise.treat~
                             age_18to24+
                             age_25to39+
                             age_40to59+
                             age_60plus+
                             as.factor(gender==1)+
                             less50k+
                             btw50_100k+
                             btw100_150k+
                             above150k+
                             republican+
                             democrat+
                             independent+
                             collegegrad+
                             swing+
                             base,
                           data = data.pairwise.swing,
                           na.rm=TRUE,
                           report=c("adj.means", "adj.mean.diffs", "adj.mean.diffs.null.sd", "chisquare.test", "z.scores"))

swing.baltable <- xtable(pairwise.swing,
                         caption = "Balance test between control group and swing treatment",
                         label = NULL, 
                         align = c("l",rep(".", 2), "r", ".", "r", "l"), digits = 2,
                         display = NULL,
                         col.labels = c("Control Prop.",
                                        "Swing Prop.",
                                        "Diff.",
                                        "SD of Diff.",
                                        "Z-score",
                                        ""))

rownames(swing.baltable) <- c("Age 18 to 24",
                              "Age 25 to 39",
                              "Age 40 to 59",
                              "Age >60",
                              "Female",
                              "Male",
                              "Household income \\$0 to \\$50,000",
                              "Household income \\$50,001 to \\$100,000",
                              "Household income \\$100,001 to \\$150,000",
                              "Household income >\\$150,000",
                              "Republican",
                              "Democrat",
                              "Independent (includes non-partisan or other)",
                              "College graduate",
                              "Swing state resident",
                              "Base state resident")

print.xtable(swing.baltable, 
             sanitize.text.function = function(x) x,
             caption.placement = "top",
             booktabs=TRUE)

pairwise.swing$overall$chisquare
pairwise.swing$overall$df
pairwise.swing$overall$p.value

# FIGURE B.3 (BALANCE TEST: CONTROL VS. BASE) ----------------------------------

data.pairwise.base <- data %>%
  filter(treat==2 | treat ==4) %>%
  mutate(pairwise.treat = ifelse(treat==2,0,1))

pairwise.base <- xBalance(pairwise.treat~
                             age_18to24+
                             age_25to39+
                             age_40to59+
                             age_60plus+
                             as.factor(gender==1)+
                             less50k+
                             btw50_100k+
                             btw100_150k+
                             above150k+
                             republican+
                             democrat+
                             independent+
                             collegegrad+
                             swing+
                             base,
                           data = data.pairwise.base,
                           na.rm=TRUE,
                           report=c("adj.means", "adj.mean.diffs", "adj.mean.diffs.null.sd", "chisquare.test", "z.scores"))

base.baltable <- xtable(pairwise.base,
                         caption = "Balance test between control group and base treatment",
                         label = NULL, 
                         align = c("l",rep(".", 2), "r", ".", "r", "l"), digits = 2,
                         display = NULL,
                         col.labels = c("Control Prop.",
                                        "Swing Prop.",
                                        "Diff.",
                                        "SD of Diff.",
                                        "Z-score",
                                        ""))

rownames(base.baltable) <- c("Age 18 to 24",
                              "Age 25 to 39",
                              "Age 40 to 59",
                              "Age >60",
                              "Female",
                              "Male",
                              "Household income \\$0 to \\$50,000",
                              "Household income \\$50,001 to \\$100,000",
                              "Household income \\$100,001 to \\$150,000",
                              "Household income >\\$150,000",
                              "Republican",
                              "Democrat",
                              "Independent (includes non-partisan or other)",
                              "College graduate",
                              "Swing state resident",
                              "Base state resident")

print.xtable(base.baltable, 
             sanitize.text.function = function(x) x,
             caption.placement = "top",
             booktabs=TRUE)

pairwise.base$overall$chisquare
pairwise.base$overall$df
pairwise.base$overall$p.value

# FIGURE B.4 (BALANCE TEST: CONTROL VS. PLACEBO) -------------------------------

data.pairwise.placebo <- data %>%
  filter(treat==2 | treat ==5) %>%
  mutate(pairwise.treat = ifelse(treat==2,0,1))

pairwise.placebo <- xBalance(pairwise.treat~
                            age_18to24+
                            age_25to39+
                            age_40to59+
                            age_60plus+
                            as.factor(gender==1)+
                            less50k+
                            btw50_100k+
                            btw100_150k+
                            above150k+
                            republican+
                            democrat+
                            independent+
                            collegegrad+
                            swing+
                            base,
                          data = data.pairwise.placebo,
                          na.rm=TRUE,
                          report=c("adj.means", "adj.mean.diffs", "adj.mean.diffs.null.sd", "chisquare.test", "z.scores"))

placebo.baltable <- xtable(pairwise.placebo,
                        caption = "Balance test between control group and placebo treatment",
                        label = NULL, 
                        align = c("l",rep(".", 2), "r", ".", "r", "l"), digits = 2,
                        display = NULL,
                        col.labels = c("Control Prop.",
                                       "Swing Prop.",
                                       "Diff.",
                                       "SD of Diff.",
                                       "Z-score",
                                       ""))

rownames(placebo.baltable) <- c("Age 18 to 24",
                             "Age 25 to 39",
                             "Age 40 to 59",
                             "Age >60",
                             "Female",
                             "Male",
                             "Household income \\$0 to \\$50,000",
                             "Household income \\$50,001 to \\$100,000",
                             "Household income \\$100,001 to \\$150,000",
                             "Household income >\\$150,000",
                             "Republican",
                             "Democrat",
                             "Independent (includes non-partisan or other)",
                             "College graduate",
                             "Swing state resident",
                             "Base state resident")

print.xtable(placebo.baltable, 
             sanitize.text.function = function(x) x,
             caption.placement = "top",
             booktabs=TRUE)

pairwise.placebo$overall$chisquare
pairwise.placebo$overall$df
pairwise.placebo$overall$p.value

# FIGURE B.1/2 (SENSITIVITY CONTOUR PLOTS) -------------------------------------

# Regress outcome on treatment and observables
# Note that I added swing AND I switched Republican out for Democrat
mod.b3 <- lm(worried_binary ~
              TR_placebo + TR_swing + TR_base + 
                independent + democrat +
                male + 
                working + 
                white + black + 
                income + age1 + 
                collegegrad + 
                swing, 
              data=data,
              subset=TR_noret!=1)

# Regress treatment on observables
model.dx.swing <- lm(TR_swing ~ 
                       independent + democrat + 
                       male + 
                       working + 
                       white + black + 
                       income + age1 + 
                       collegegrad + 
                       swing, 
                     data=data,
                     subset=TR_noret!=1)
model.dx.base <- lm(TR_base ~ 
                      independent + democrat + 
                      male + 
                      working + 
                      white + black + 
                      income + 
                      age1 + 
                      collegegrad + 
                      swing,                     
                    data=data,
                    subset=TR_noret!=1)

# Calculate partial R2s
r2yx.d <- partial_r2(mod.b3, covariates = "income")
r2dx.swing   <- partial_r2(model.dx.swing, covariates = "income")
r2dx.base   <- partial_r2(model.dx.base, covariates = "democrat")

# Informal adjustment
#informal_adjusted_estimate.anc <- adjusted_estimate(m1.usa.red.ctrl.ols, 
#                                                treatment = "treatment", 
#                                                r2dz.x = r2dx, 
#                                                r2yz.dx = r2yx.d)

# Formal bounds, swing
formal_bound.swing <- ovb_bounds(model = mod.b3, 
                                 treatment = "TR_swing", 
                                 benchmark_covariates = "income", 
                                 kd = 1, ky = 1)                                                

# Contour plot, swing
ovb_contour_plot(mod.b3,  
                 treatment = "TR_swing",
                 lim = .03)

# adds proper bound, swing
add_bound_to_contour(bounds = formal_bound.swing,
                     bound_label = "Income")

dev.print(pdf, "contours_swing_income.pdf")


# Formal bounds, base
formal_bound.base <- ovb_bounds(model = mod.b3, 
                                treatment = "TR_base", 
                                benchmark_covariates = "democrat", 
                                kd = 1, ky = 1)                                                

# Contour plot, swing
ovb_contour_plot(mod.b3,  
                 treatment = "TR_base",
                 lim = .03)

# adds proper bound, swing
add_bound_to_contour(bounds = formal_bound.base,
                     bound_label = "Democrat")

dev.print(pdf, "contours_base_democrat.pdf")


# TABLE C.1 (REGRESSION OUTPUT WITH CONTROLS) ----------------------------------

modc1.1 <- lm(worried_binary ~ TR_placebo + TR_swing + TR_base + 
                independent + republican + 
                male + working + 
                white + black + 
                income + 
                age1 + 
                collegegrad,
              data=data,
              subset= TR_noret!=1)

modc1.2 <- lm(worried_binary ~ 
                TR_placebo*independent +
                TR_placebo*republican +
                TR_swing*independent + 
                TR_swing*republican +
                TR_base*independent +
                TR_base*republican +
                male + working + white + black + income + age1 + collegegrad,
              data=data,
              subset= TR_noret!=1)

modc1.3 <- lm(EU_therm_1 ~ TR_placebo + TR_swing + TR_base + 
                independent + republican + 
                male + 
                working + 
                white + black + 
                income + 
                age1 + 
                collegegrad, data=data,
              subset= TR_noret!=1)

modc1.4 <- lm(EU_therm_1 ~ 
                TR_placebo*independent +
                TR_placebo*republican +
                TR_swing*independent + 
                TR_swing*republican +
                TR_base*independent +
                TR_base*republican +
                male + working + white + black + income + age1 + collegegrad,
              data=data,
              subset= TR_noret!=1)

stargazer(list(modc1.1,
               modc1.2,
               modc1.3,
               modc1.4),
          type = "latex",
          title = "Effect of treatment, with controls",
          column.sep.width = "-4pt",
          label = "tab_c1",
          align=TRUE,
          dep.var.caption = "",
          dep.var.labels = c("Worries of Election Interference","Feeling Towards EU"),
          covariate.labels = c("Placebo",
                               "Swing",
                               "Base",
                               "Independent",
                               "Republican",
                               "Male",
                               "Employed",
                               "White",
                               "Black",
                               "Income",
                               "Age",
                               "College graduate",
                               "Placebo ? Independent",
                               "Placebo ? Republican",
                               "Swing ? Independent",
                               "Swing ? Republican",
                               "Base ? Independent",
                               "Base ? Republican"),
          omit.stat = c("f", "ser","adj.rsq"),
          font.size = "small",
          header=FALSE,
          no.space = TRUE)

# FIGURE C.1 (NO RETALIATION TREATMENT) ----------------------------------------

# Fit OLS
modc1 <- lm(worried_binary ~ 
              TR_cont + TR_placebo + TR_swing + TR_base, data=data)

# Generate predicted values in new dataframe
modc1.predict <- predict(modc1, newdata=newdata.pc, se.fit=TRUE)
modc1.predict.df <- data.frame(newdata.pc, modc1.predict) %>%
  mutate(ci = 1.96 * se.fit)

# Generate dot-whisker plot
figc1 <- ggplot(modc1.predict.df, 
                aes(x = treatment,
                    y = fit, 
                    ymin = fit - ci,
                    ymax=fit+ci)) +
  geom_errorbar(width=0.4, position=position_dodge(.7))+
  geom_point(position=position_dodge(.7), size=2) +
  theme_bw() +
  #theme(legend.position = "bottom") +
  theme(legend.title=element_blank()) +
  theme(axis.title.y=element_blank()) +
  theme(axis.title.x=element_blank()) +
  ylim(0,0.6) + 
  theme(text         = element_text(size=10, family="sans")) + 
  theme(legend.position="bottom",
        legend.justification="center",
        legend.margin=margin(0,0,0,0),
        legend.box.margin=margin(-20,0,0,0))

figc1
ggsave("figc1.png", plot=figc1, device="png", width=5, height=3, units="in")


# TABLE C.2 (WORRIES ABOUT PMTR, DROPPING NEUTRALS) ----------------------------

# Fit OLS

# Treatments only
modc4.1 <- lm(worried_binary ~ TR_placebo + TR_swing + TR_base,
              data=data,
              subset= TR_noret!=1 & worried!=3)

# With interactions
modc4.2 <- lm(worried_binary ~                 
                TR_placebo +
                TR_swing +
                TR_base +
                independent +
                republican +
                TR_placebo*independent +
                TR_placebo*republican +
                TR_swing*independent + 
                TR_swing*republican +
                TR_base*independent +
                TR_base*republican,
              data=data,
              subset= TR_noret!=1 & worried!=3)

# Output table
stargazer(list(modc4.1,
               modc4.2),
          type = "latex",
          title = "Effect of treatment on worries of election interference, dropping neither agree/disagree",
          label = "tab_c4",
          align=TRUE,
          dep.var.caption = "",
          dep.var.labels = "Worried about election interference",
          covariate.labels = c("Placebo treatment",
                               "Swing treatment",
                               "Base treatment",
                               "Independent",
                               "Republican",
                               "Placebo ? Independent",
                               "Placebo ? Republican",
                               "Swing ? Independent",
                               "Swing ? Republican",
                               "Base ? Independent",
                               "Base ? Republican"
          ),
          omit.stat = c("f", "ser","adj.rsq"),
          font.size = "small",
          header=FALSE,
          no.space = TRUE)

# TABLE C.3 (NUMBER OF OBSERVATIONS) -------------------------------------------
data.xtabs <- data %>%
  filter(TR_noret!=1) %>%
  select(treat_name, res_state, party3) %>%
  group_by(res_state, treat_name, party3) %>%
  summarise(count = n()) %>%
  pivot_wider(names_from=treat_name, values_from=count)
data.xtabs
# Row 10 of the output is dropped since it only includes respondents whose party is missing.
# Column and row totals are calculated manually

# FIGURE C.2 (EFFECT OF RESIDENCY STATE) ---------------------------------------

# Fit OLS
modc2.state <- lm(worried_binary ~ 
                    TR_placebo*base +
                    TR_placebo*swing +
                    TR_swing*base +
                    TR_swing*swing +
                    TR_base*base +
                    TR_base*swing,
                  data=data,
                  subset= TR_noret!=1)

modc2.dems <- lm(worried_binary ~ 
                   TR_placebo*base +
                   TR_placebo*swing +
                   TR_swing*base +
                   TR_swing*swing +
                   TR_base*base +
                   TR_base*swing,
                 data=data,
                 subset= TR_noret!=1 & party3==1)

modc2.inds <- lm(worried_binary ~ 
                   TR_placebo*base +
                   TR_placebo*swing +
                   TR_swing*base +
                   TR_swing*swing +
                   TR_base*base +
                   TR_base*swing,
                 data=data,
                 subset= TR_noret!=1 & party3==2)

modc2.reps <- lm(worried_binary ~ 
                   TR_placebo*base +
                   TR_placebo*swing +
                   TR_swing*base +
                   TR_swing*swing +
                   TR_base*base +
                   TR_base*swing,
                 data=data,
                 subset= TR_noret!=1 & party3==3)

figc2 <- dwplot(list(modc2.dems, modc2.inds, modc2.reps),
                vline = geom_vline(xintercept = 0, colour = "grey60", linetype = 2,), # plot line at zero _behind_ coefs
                dot_args = list(size=2)) %>%
  relabel_predictors(c(TR_placebo = "Placebo treatment",                       
                       TR_swing = "Swing treatment", 
                       TR_base = "Base treatment",
                       swing = "Swing resident",
                       base = "Base resident",
                       "TR_placebo:base" = "Placebo ? Base resident",
                       "TR_placebo:swing" = "Placebo ? Swing resident",
                       "base:TR_swing" = "Swing ? Base resident",
                       "swing:TR_swing" = "Swing ? Swing resident",
                       "base:TR_base" = "Base ? Base resident",
                       "swing:TR_base" = "Base ? Swing resident"
  )) +
  geom_vline(xintercept = 0, colour = "grey60", linetype = 2) +
  theme_bw() +
  scale_color_grey(name = "", start=0.6, end=0.0,
                   labels = c("Democrats", "Independents", "Republicans"))+ 
  aes(shape = model) + 
  scale_shape_discrete(name = "",
                       labels = c("Democrats", "Independents", "Republicans")) + 
  theme(text         = element_text(size=10, family="sans")) + 
  theme(legend.position="bottom",
        legend.justification="center",
        legend.margin=margin(0,0,0,0),
        legend.box.margin=margin(-20,0,0,0)) +
  guides(color = guide_legend(order = 1),
         shape = guide_legend(order = 1))

figc2

ggsave(filename="figc2.png", plot=figc2, device="png", width=5, height=5, units="in")

# FIGURE C.3 (POWER ANALYSES) --------------------------------------------------

# Create function that returns designs

# In the following, A is the swing state treatment, and B is whether someone lives in a swing state
# A is randomly assigned, and this analysis is only comparing swing to control (so 50% assigned to swing treatment)
# 33.5% of respondents are from swing states (see following lines) so pr(B)=0.335
# 1072/3203 Swing state residents as proportion of sample from Table D.1
# estimated effects are based on effects for Republicans in Figure D.1

set.seed(43215) #Set seed for simulations

make_factorial <- function(
  N = 100,
  prob_A = 0.5,
  prob_B = 0.335,
  effect_A = .3,
  effect_B = .2,
  interaction = -.13
){
  declare_population(
    N = N, 
    u = rnorm(N)) +
    declare_potential_outcomes(
      formula = Y ~ A * effect_A + B * effect_B + A*B * interaction + u,
      assignment_variables = c("A","B")
    ) +
    declare_estimands(
      ate_A = mean(Y_A_1_B_0 - Y_A_0_B_0),
      ate_B = mean(Y_A_0_B_1 - Y_A_0_B_0),
      interaction = mean((Y_A_1_B_1 - Y_A_0_B_1) - (Y_A_1_B_0 - Y_A_0_B_0))
    ) +
    declare_assignment(prob = prob_A, assignment_variable = A, legacy=TRUE) +
    declare_assignment(prob = prob_B, assignment_variable = B, blocks = A, legacy=TRUE) +
    declare_reveal(Y_variables = Y, assignment_variables = c(A,B)) +
    declare_estimator(Y ~ A + B,
                      model = lm_robust,
                      term = c("A", "B"),
                      estimand = c("ate_A", "ate_B"), 
                      label = "OLS w/o interaction") +
    declare_estimator(Y ~ A + B + A:B,
                      model = lm_robust,
                      term = c("A", "B", "A:B"), 
                      estimand = c("ate_A", "ate_B", "interaction"), 
                      label = "OLS w interaction")
}


# Expand designs
# List of designs increasing N and interaction estimand, 
# while holding other params constant
N_designs <- expand_design(designer = make_factorial, 
                           N = list(100, 250, 500, 750, 
                                    1000,2000,3000,4000),
                           interaction =list(-0.1,
                                             -0.2, 
                                             -0.3,
                                             -0.4,
                                             -0.5
                           ),
                           # Note that I am considering 5 difference interaction effects.
                           # First, I consider the reported point estimate from the model above.
                           # Then I consider increased point estimates which would attenuate
                           # our ATE by a .25, .5, .75, and full attenuation
                           effect_A = 0.3,  
                           effect_B = 0.2)

N_diagnoses <- diagnose_designs(N_designs, sims = 500)
design_df <- N_diagnoses$diagnosands_df 

design_df_clean <- design_df %>% 
  filter(term == "A:B") %>% 
  mutate(.,
         # interaction = as.factor(round(interaction, digits = 3)),
         Interaction = case_when(
           interaction == -0.1 ~ "-0.1",
           interaction == -0.2 ~ "-0.2",
           interaction == -0.3 ~ "-0.3",
           interaction == -0.4 ~ "-0.4",
           interaction == -0.5 ~ "-0.5"
         ))

# Plot power by N and interaction estimand (Holding effects off A & B constant)
ggplot(design_df_clean, aes(x = N, 
                            y = power, 
                            group = Interaction, 
                            color = Interaction
)) +
  geom_point() +
  geom_line() +
  geom_hline(yintercept=.80, linetype="dashed", color = "red")+
  labs(x= "Sample Size",
       y = "Power")+
  theme(text = element_text(size = 12, family = "Palatino"),
        legend.position="bottom",
        legend.key=element_blank(),
        panel.grid.major = element_blank(), 
        axis.text.x = element_text(size = 8),
        legend.text=element_text(size=8),
        plot.caption = element_text(size = 8, family = "Palatino",hjust = -.02),
        panel.grid.minor = element_blank(),
        panel.background = element_blank(), 
        axis.line = element_line(colour = "black"))
# ggsave("figures/psv_country.pdf", width = 4, height = 4)

ggsave("Power_Analysis.pdf", 
       width = 6, height = 5)


# FIGURE C.4 (AGE) --------------------------------------------------------------

# Fit OLS (no controls)
modc4.a <- lm(worried_binary ~ 
                TR_placebo*over35 +
                TR_swing*over35 +
                TR_base*over35 ,
              data=data,
              subset= TR_noret!=1)

# Fit OLS (controls)
modc4.b <- lm(worried_binary ~ 
              TR_placebo*over35 +
              TR_swing*over35 +
              TR_base*over35 +
              independent + republican + 
              male + working + 
              white + black + 
              income + 
              age1 + 
              collegegrad,
            data=data,
            subset= TR_noret!=1)

# Generate predicted values in new dataframe
modc4.predict <- predict(modc4.a, newdata=newdata.age, se.fit=TRUE)
modc4.predict.df <- cbind(newdata.age, modc4.predict) %>%
  mutate(ci = 1.96 * se.fit)

# Generate dot-whisker plot for Figure C.4
figc4 <- ggplot(modc4.predict.df,
               aes(x = treatment,
                   y = fit,
                   group = age,
                   color = age,
                   ymin = fit - ci,
                   ymax=fit+ci)) +
  geom_errorbar(width=0.6, position=position_dodge(.7))+
  geom_point(position=position_dodge(.7), size=2, aes(shape=age)) +
  theme_bw() +
  theme(legend.position = "bottom") +
  theme(legend.title=element_blank()) +
  scale_color_grey(start=0, end=0.6) +
  theme(axis.title.y=element_blank()) +
  theme(axis.title.x=element_blank()) +
  ylim(0, 0.7) +
  theme(text         = element_text(size=10, family="sans")) +
  theme(legend.position="bottom",
        legend.justification="center",
        legend.margin=margin(0,0,0,0),
        legend.box.margin=margin(-7,0,0,0))

figc4
ggsave("figc4.png", plot=figc4, device="png", width=5, height=4, units="in")


# TABLE C.4 (AGE) --------------------------------------------------------------

stargazer(list(modc4.a, modc4.b),
          type = "latex",
          style = "apsr",
          title = "Effect of treatment, with age cohort",
          column.sep.width = "-4pt",
          label = "tab_age",
          align=TRUE,
          dep.var.caption = "",
          dep.var.labels = c("Worried of Election Interference"),
          order = c(1,3,4,2,14,15,16,17),
          covariate.labels = c("Placebo",
                               "Swing",
                               "Base",
                               "Over 35",
                               "Placebo ? Over 35",
                               "Swing ? Over 35",
                               "Base ? Over 35"),
          omit = c("independent",
                   "republican",
                   "male",
                   "working",
                   "white",
                   "black",
                   "income",
                   "age1",
                   "collegegrad"),
          omit.stat = c("f", "ser","adj.rsq"),
          add.lines=list(c("Controls?", "No", "Yes")), 
          font.size = "small",
          header=FALSE,
          no.space = TRUE)


# TABLE D.1 (ATTITUDES TOWARDS EU, CONTINUOUS 1-100 SCALE) ---------------------

modd1 <- lm(EU_therm_1 ~ TR_placebo + TR_swing + TR_base,   
              data=data,
              subset= TR_noret!=1)

modd2 <- lm(EU_therm_1 ~ 
                TR_placebo +
                TR_swing +
                TR_base +
                independent +
                republican +
                TR_placebo*independent +
                TR_placebo*republican +
                TR_swing*independent + 
                TR_swing*republican +
                TR_base*independent +
                TR_base*republican,
              data=data,
              subset= TR_noret!=1)

stargazer(list(modd1,
               modd2),
          type = "latex",
          title = "Attitude towards EU (0 to 100 feeling thermometer)",
          label = "tab_c3",
          align=TRUE,
          dep.var.caption = "",
          dep.var.labels = "0--100 Feeling Thermometer",
          covariate.labels = c("Placebo treatment",
                               "Swing treatment",
                               "Base treatment",
                               "Independent",
                               "Republican",
                               "Placebo ? Independent",
                               "Placebo ? Republican",
                               "Swing ? Independent",
                               "Swing ? Republican",
                               "Base ? Independent",
                               "Base ? Republican"
          ),
          omit.stat = c("f", "ser","adj.rsq"),
          font.size = "small",
          header=FALSE,
          no.space = TRUE)
