# Supplementary material for: Trade Wars and Election Interference
Source: Rev Int Organ. 2022 Jun 11;18(1):1–25. doi: 10.1007/s11558-022-09464-2 (PMC9187851; doi:10.1007/s11558-022-09464-2)
Supplement: Supplementary file 3 — Supplementary file3 (CSV 418 kb) [file 11558_2022_9464_MOESM3_ESM.csv]

treat	treat_name	TR_noret	TR_cont	TR_swing	TR_base	TR_placebo	worried	worried_binary	EU_therm_1	EU_3part	state_US	res_state	swing	base	age1	age_18to24	age_25to39	age_40to59	age_60plus	over35	gender	male	income	less50k	btw50_100k	btw100_150k	above150k	party3	democrat	independent	republican	edu1	collegegrad	working	notinlabor	unemployed	white	black	hispanic	asian	NAPI	otherrace
4	Base	0	0	0	1	0	3	0	34	-1	43	1	0	1	34	0	1	0	0	0	1	1	2	1	0	0	0	3	0	0	1	4	0	1	0	0	1	0	0	0	0	0
3	Swing	0	0	1	0	0	3	0	46	-1	23	2	1	0	48	0	0	1	0	1	1	1	9	0	0	0	1	3	0	0	1	3	0	1	0	0	0	0	0	0	0	1
3	Swing	0	0	1	0	0	2	0	20	-1	11	2	1	0	50	0	0	1	0	1	2	0	3	0	1	0	0	3	0	0	1	4	0	1	0	0	1	0	0	0	0	0
1	No Retaliation	1	0	0	0	0	4	1	81	1	23	2	1	0	66	0	0	0	1	1	2	0	1	1	0	0	0	1	1	0	0	3	0	0	1	0	1	0	0	0	0	0
2	Control	0	1	0	0	0	1	0	76	1	21	3	0	0	68	0	0	0	1	1	2	0	2	1	0	0	0	1	1	0	0	5	1	1	0	0	1	0	0	0	0	0
1	No Retaliation	1	0	0	0	0	5	1	50	0	15	1	0	1	26	0	1	0	0	0	2	0	1	1	0	0	0	3	0	0	1	3	0	0	0	1	1	0	0	0	0	0
3	Swing	0	0	1	0	0	3	0	87	1	45	3	0	0	62	0	0	0	1	1	2	0	4	0	1	0	0	2	0	1	0	5	1	0	1	0	1	0	0	0	0	0
3	Swing	0	0	1	0	0	3	0	0	-1	4	1	0	1	43	0	0	1	0	1	2	0	1	1	0	0	0	2	0	1	0	2	0	0	0	1	0	1	0	0	0	0
4	Base	0	0	0	1	0	2	0	50	0	38	3	0	0	77	0	0	0	1	1	2	0	3	0	1	0	0	1	1	0	0	5	1	1	0	0	1	0	0	0	0	0
1	No Retaliation	1	0	0	0	0	3	0	50	0	11	2	1	0	30	0	1	0	0	0	2	0	1	1	0	0	0	3	0	0	1	3	0	0	1	0	1	0	0	0	0	0
5	Placebo	0	0	0	0	1	3	0	40	-1	21	3	0	0	60	0	0	0	1	1	2	0	1	1	0	0	0	2	0	1	0	3	0	0	1	0	0	1	0	0	0	0
2	Control	0	1	0	0	0	1	0	100	1	39	2	1	0	60	0	0	0	1	1	2	0	4	0	1	0	0	1	1	0	0	5	1	1	0	0	1	0	0	0	0	0
5	Placebo	0	0	0	0	1	1	0	90	1	39	2	1	0	35	0	1	0	0	1	2	0	1	1	0	0	0	1	1	0	0	6	1	0	1	0	1	0	0	0	0	0
5	Placebo	0	0	0	0	1	1	0	50	0	33	3	0	0	37	0	1	0	0	1	1	1	6	0	0	1	0	3	0	0	1	6	1	1	0	0	1	0	0	0	0	0
3	Swing	0	0	1	0	0	2	0	66	1	45	3	0	0	75	0	0	0	1	1	1	1	1	1	0	0	0	1	1	0	0	2	0	0	1	0	0	1	0	0	0	0
1	No Retaliation	1	0	0	0	0	3	0	30	-1	42	1	0	1	43	0	0	1	0	1	2	0	3	0	1	0	0	3	0	0	1	4	0	0	1	0	1	0	0	0	0	0
1	No Retaliation	1	0	0	0	0	1	0	0	-1	26	1	0	1	78	0	0	0	1	1	2	0	2	1	0	0	0	1	1	0	0	3	0	0	1	0	1	0	0	0	0	0
5	Placebo	0	0	0	0	1	4	1	62	1	34	2	1	0	56	0	0	1	0	1	1	1	3	0	1	0	0	3	0	0	1	2	0	1	0	0	1	0	0	0	0	0
5	Placebo	0	0	0	0	1	1	0	60	1	29	2	1	0	55	0	0	1	0	1	2	0	2	1	0	0	0	2	0	1	0	3	0	0	1	0	1	0	0	0	0	0
1	No Retaliation	1	0	0	0	0	4	1	3	-1	45	3	0	0	52	0	0	1	0	1	2	0	2	1	0	0	0	2	0	1	0	3	0	0	0	1	1	0	0	0	0	0
1	No Retaliation	1	0	0	0	0	3	0	99	1	36	3	0	0	57	0	0	1	0	1	1	1	1	1	0	0	0	3	0	0	1	2	0	1	0	0	1	0	0	0	0	0
2	Control	0	1	0	0	0	1	0	0	-1	22	3	0	0	75	0	0	0	1	1	1	1	2	1	0	0	0	3	0	0	1	3	0	0	1	0	1	0	0	0	0	0
5	Placebo	0	0	0	0	1	1	0	40	-1	33	3	0	0	62	0	0	0	1	1	1	1	6	0	0	1	0	1	1	0	0	5	1	1	0	0	0	1	0	0	0	0
4	Base	0	0	0	1	0	3	0	30	-1	18	1	0	1	72	0	0	0	1	1	2	0	2	1	0	0	0	3	0	0	1	2	0	0	1	0	1	0	0	0	0	0
4	Base	0	0	0	1	0	3	0	49	-1	45	3	0	0	28	0	1	0	0	0	2	0	2	1	0	0	0	1	1	0	0	2	0	1	0	0	0	1	0	0	0	0
2	Control	0	1	0	0	0	1	0	100	1	44	1	0	1	58	0	0	1	0	1	2	0	3	0	1	0	0	1	1	0	0	5	1	0	1	0	1	0	0	0	0	0
2	Control	0	1	0	0	0	2	0	60	1	24	2	1	0	61	0	0	0	1	1	2	0	2	1	0	0	0	1	1	0	0	3	0	1	0	0	1	0	0	0	0	0
2	Control	0	1	0	0	0	3	0	40	-1	22	3	0	0	75	0	0	0	1	1	1	1	2	1	0	0	0	2	0	1	0	5	1	0	1	0	1	0	0	0	0	0
1	No Retaliation	1	0	0	0	0	4	1	68	1	10	2	1	0	21	1	0	0	0	0	2	0	4	0	1	0	0	2	0	1	0	4	0	0	1	0	1	0	0	0	0	0
5	Placebo	0	0	0	0	1	1	0	50	0	15	1	0	1	38	0	1	0	0	1	2	0	3	0	1	0	0	1	1	0	0	5	1	1	0	0	1	0	0	0	0	0
4	Base	0	0	0	1	0	3	0	31	-1	45	3	0	0	55	0	0	1	0	1	2	0	1	1	0	0	0	1	1	0	0	2	0	0	1	0	0	1	0	0	0	0
4	Base	0	0	0	1	0	4	1	13	-1	33	3	0	0	61	0	0	0	1	1	2	0	2	1	0	0	0	3	0	0	1	4	0	0	1	0	1	0	0	0	0	0
3	Swing	0	0	1	0	0	1	0	73	1	43	1	0	1	19	1	0	0	0	0	2	0	3	0	1	0	0	1	1	0	0	3	0	0	1	0	1	0	0	0	0	0
5	Placebo	0	0	0	0	1	4	1	61	1	33	3	0	0	53	0	0	1	0	1	1	1	1	1	0	0	0	1	1	0	0	8	1	0	0	1	1	0	0	0	0	0
2	Control	0	1	0	0	0	3	0	56	1	5	3	0	0	20	1	0	0	0	0	2	0	9	0	0	0	1	3	0	0	1	3	0	1	0	0	1	0	0	0	0	0
5	Placebo	0	0	0	0	1	4	1	40	-1	22	3	0	0	75	0	0	0	1	1	2	0	1	1	0	0	0	1	1	0	0	2	0	0	1	0	1	0	0	0	0	0
4	Base	0	0	0	1	0	3	0	50	0	11	2	1	0	32	0	1	0	0	0	2	0	1	1	0	0	0	3	0	0	1	1	0	0	1	0	1	0	0	0	0	0
3	Swing	0	0	1	0	0	5	1	88	1	22	3	0	0	40	0	0	1	0	1	1	1	9	0	0	0	1	3	0	0	1	8	1	1	0	0	1	0	0	0	0	0
4	Base	0	0	0	1	0	2	0	86	1	14	3	0	0	19	1	0	0	0	0	2	0	5	0	0	1	0	1	1	0	0	3	0	0	1	0	0	0	1	0	0	0
3	Swing	0	0	1	0	0	2	0	68	1	36	3	0	0	39	0	1	0	0	1	2	0	2	1	0	0	0	1	1	0	0	5	1	1	0	0	1	0	0	0	0	0
3	Swing	0	0	1	0	0	3	0	79	1	10	2	1	0	18	1	0	0	0	0	2	0	2	1	0	0	0	2	0	1	0	2	0	1	0	0	1	0	0	0	0	0
4	Base	0	0	0	1	0	4	1	74	1	33	3	0	0	42	0	0	1	0	1	1	1	8	0	0	0	1	3	0	0	1	7	1	1	0	0	1	0	0	0	0	0
1	No Retaliation	1	0	0	0	0	4	1	33	-1	36	3	0	0	53	0	0	1	0	1	1	1	1	1	0	0	0	3	0	0	1	3	0	0	1	0	1	0	0	0	0	0
1	No Retaliation	1	0	0	0	0	4	1	55	1	5	3	0	0	31	0	1	0	0	0	2	0	4	0	1	0	0	1	1	0	0	5	1	1	0	0	1	0	0	0	0	0
2	Control	0	1	0	0	0	3	0	30	-1	50	1	0	1	70	0	0	0	1	1	1	1	8	0	0	0	1	3	0	0	1	5	1	0	0	1	1	0	0	0	0	0
5	Placebo	0	0	0	0	1	1	0	32	-1	14	3	0	0	50	0	0	1	0	1	2	0	3	0	1	0	0	1	1	0	0	5	1	1	0	0	0	1	0	0	0	0
4	Base	0	0	0	1	0	5	1	31	-1	8	3	0	0	70	0	0	0	1	1	2	0	3	0	1	0	0	3	0	0	1	3	0	0	1	0	1	0	0	0	0	0
1	No Retaliation	1	0	0	0	0	2	0	75	1	7	3	0	0	35	0	1	0	0	1	1	1	1	1	0	0	0	3	0	0	1	2	0	0	1	0	0	0	1	0	0	0
2	Control	0	1	0	0	0	2	0	56	1	6	2	1	0	72	0	0	0	1	1	2	0	3	0	1	0	0	2	0	1	0	5	1	0	1	0	1	0	0	0	0	0
3	Swing	0	0	1	0	0	2	0	0	-1	18	1	0	1	73	0	0	0	1	1	2	0	2	1	0	0	0	1	1	0	0	2	0	0	1	0	1	0	0	0	0	0
4	Base	0	0	0	1	0	3	0	50	0	15	1	0	1	67	0	0	0	1	1	2	0	2	1	0	0	0	3	0	0	1	2	0	0	1	0	1	0	0	0	0	0
3	Swing	0	0	1	0	0	1	0	100	1	11	2	1	0	70	0	0	0	1	1	1	1	2	1	0	0	0	2	0	1	0	5	1	0	1	0	0	1	0	0	0	0
3	Swing	0	0	1	0	0	1	0	50	0	3	2	1	0	66	0	0	0	1	1	1	1	2	1	0	0	0	2	0	1	0	4	0	0	1	0	1	0	0	0	0	0
5	Placebo	0	0	0	0	1	4	1	27	-1	5	3	0	0	56	0	0	1	0	1	1	1	2	1	0	0	0	3	0	0	1	3	0	1	0	0	1	0	0	0	0	0
2	Control	0	1	0	0	0	2	0	95	1	45	3	0	0	64	0	0	0	1	1	2	0	4	0	1	0	0	1	1	0	0	6	1	0	1	0	0	0	1	0	0	0
2	Control	0	1	0	0	0	3	0	67	1	23	2	1	0	23	1	0	0	0	0	2	0	2	1	0	0	0	1	1	0	0	3	0	0	0	1	0	1	0	0	0	0
2	Control	0	1	0	0	0	1	0	60	1	15	1	0	1	64	0	0	0	1	1	2	0	1	1	0	0	0	3	0	0	1	2	0	0	1	0	1	0	0	0	0	0
1	No Retaliation	1	0	0	0	0	3	0	55	1	21	3	0	0	58	0	0	1	0	1	2	0	2	1	0	0	0	2	0	1	0	2	0	0	0	1	1	0	0	0	0	0
1	No Retaliation	1	0	0	0	0	4	1	68	1	10	2	1	0	22	0	0	0	0	0	2	0	2	1	0	0	0	2	0	1	0	4	0	0	1	0	0	0	0	0	0	1
4	Base	0	0	0	1	0	4	1	54	1	36	3	0	0	35	0	1	0	0	1	1	1	4	0	1	0	0	2	0	1	0	4	0	1	0	0	1	0	0	0	0	0
3	Swing	0	0	1	0	0	3	0	0	-1	45	3	0	0	71	0	0	0	1	1	2	0	2	1	0	0	0	3	0	0	1	3	0	0	0	1	1	0	0	0	0	0
5	Placebo	0	0	0	0	1	1	0	66	1	26	1	0	1	81	0	0	0	1	1	1	1	3	0	1	0	0	3	0	0	1	3	0	0	1	0	1	0	0	0	0	0
2	Control	0	1	0	0	0	1	0	82	1	1	1	0	1	30	0	1	0	0	0	2	0	4	0	1	0	0	3	0	0	1	5	1	1	0	0	1	0	0	0	0	0
1	No Retaliation	1	0	0	0	0	1	0	100	1	10	2	1	0	67	0	0	0	1	1	1	1	1	1	0	0	0	3	0	0	1	3	0	0	1	0	1	0	0	0	0	0
4	Base	0	0	0	1	0	2	0	50	0	16	3	0	0	50	0	0	1	0	1	2	0	1	1	0	0	0	1	1	0	0	5	1	0	0	1	1	0	0	0	0	0
5	Placebo	0	0	0	0	1	3	0	0	-1	18	1	0	1	68	0	0	0	1	1	1	1	6	0	0	1	0	2	0	1	0	5	1	0	1	0	1	0	0	0	0	0
5	Placebo	0	0	0	0	1	4	1	73	1	31	3	0	0	75	0	0	0	1	1	2	0	3	0	1	0	0	1	1	0	0	5	1	1	0	0	1	0	0	0	0	0
3	Swing	0	0	1	0	0	4	1	1	-1	45	3	0	0	41	0	0	1	0	1	2	0	1	1	0	0	0	2	0	1	0	1	0	1	0	0	1	0	0	0	0	0
2	Control	0	1	0	0	0	5	1	65	1	NA	3	0	0	38	0	0	0	0	1	2	0	7	0	0	0	1	3	0	0	1	6	1	1	0	0	1	0	0	0	0	0
1	No Retaliation	1	0	0	0	0	5	1	91	1	39	2	1	0	53	0	0	1	0	1	2	0	7	0	0	0	1	3	0	0	1	6	1	1	0	0	1	0	0	0	0	0
1	No Retaliation	1	0	0	0	0	5	1	61	1	48	2	1	0	28	0	1	0	0	0	2	0	2	1	0	0	0	1	1	0	0	4	0	1	0	0	0	1	0	0	0	0
4	Base	0	0	0	1	0	3	0	73	1	38	3	0	0	48	0	0	1	0	1	2	0	7	0	0	0	1	2	0	1	0	5	1	1	0	0	1	0	0	0	0	0
1	No Retaliation	1	0	0	0	0	4	1	96	1	33	3	0	0	47	0	0	1	0	1	1	1	1	1	0	0	0	3	0	0	1	5	1	0	0	1	1	0	0	0	0	0
5	Placebo	0	0	0	0	1	2	0	50	0	33	3	0	0	51	0	0	1	0	1	2	0	1	1	0	0	0	2	0	1	0	6	1	1	0	0	1	0	0	0	0	0
4	Base	0	0	0	1	0	5	1	60	1	NA	3	0	0	38	0	1	0	0	1	1	1	8	0	0	0	1	1	1	0	0	8	1	1	0	0	1	0	0	0	0	0
3	Swing	0	0	1	0	0	5	1	100	1	29	2	1	0	60	0	0	1	1	1	1	1	9	0	0	0	1	3	0	0	1	7	1	1	0	0	1	0	0	0	0	0
4	Base	0	0	0	1	0	5	1	72	1	11	2	1	0	18	1	0	0	0	0	1	1	2	1	0	0	0	1	1	0	0	3	0	1	0	0	1	0	0	0	0	0
2	Control	0	1	0	0	0	4	1	67	1	5	3	0	0	50	0	0	1	0	1	2	0	6	0	0	1	0	1	1	0	0	5	1	0	0	1	1	0	0	0	0	0
5	Placebo	0	0	0	0	1	5	1	0	-1	5	3	0	0	75	0	0	0	1	1	2	0	3	0	1	0	0	3	0	0	1	5	1	0	1	0	1	0	0	0	0	0
4	Base	0	0	0	1	0	1	0	71	1	13	1	0	1	76	0	0	0	1	1	2	0	1	1	0	0	0	2	0	1	0	3	0	0	1	0	1	0	0	0	0	0
1	No Retaliation	1	0	0	0	0	3	0	53	1	6	2	1	0	27	0	1	0	0	0	2	0	2	1	0	0	0	1	1	0	0	3	0	1	0	0	1	0	0	0	0	0
5	Placebo	0	0	0	0	1	1	0	100	1	14	3	0	0	67	0	0	0	1	1	1	1	1	1	0	0	0	1	1	0	0	2	0	0	1	0	1	0	0	0	0	0
3	Swing	0	0	1	0	0	5	1	10	-1	39	2	1	0	77	0	0	0	1	1	1	1	5	0	0	1	0	3	0	0	1	5	1	0	1	0	1	0	0	0	0	0
2	Control	0	1	0	0	0	1	0	50	0	11	2	1	0	48	0	0	1	0	1	1	1	2	1	0	0	0	2	0	1	0	6	1	0	0	1	0	0	0	1	0	0
4	Base	0	0	0	1	0	2	0	74	1	49	3	0	0	40	0	0	1	0	1	2	0	4	0	1	0	0	1	1	0	0	4	0	1	0	0	1	0	0	0	0	0
1	No Retaliation	1	0	0	0	0	3	0	9	-1	48	2	1	0	60	0	0	0	1	1	1	1	8	0	0	0	1	3	0	0	1	7	1	1	0	0	1	0	0	0	0	0
5	Placebo	0	0	0	0	1	1	0	66	1	49	3	0	0	57	0	0	1	0	1	2	0	1	1	0	0	0	2	0	1	0	3	0	0	1	0	1	0	0	0	0	0
2	Control	0	1	0	0	0	2	0	87	1	36	3	0	0	59	0	0	1	0	1	1	1	4	0	1	0	0	2	0	1	0	6	1	1	0	0	1	0	0	0	0	0
5	Placebo	0	0	0	0	1	2	0	80	1	48	2	1	0	85	0	0	0	1	1	1	1	4	0	1	0	0	1	1	0	0	6	1	0	1	0	1	0	0	0	0	0
1	No Retaliation	1	0	0	0	0	1	0	0	-1	14	3	0	0	50	0	0	1	0	1	1	1	5	0	0	1	0	3	0	0	1	5	1	1	0	0	1	0	0	0	0	0
3	Swing	0	0	1	0	0	3	0	0	-1	42	1	0	1	58	0	0	1	0	1	1	1	2	1	0	0	0	3	0	0	1	7	1	0	1	0	1	0	0	0	0	0
2	Control	0	1	0	0	0	3	0	54	1	26	1	0	1	20	1	0	0	0	0	1	1	3	0	1	0	0	1	1	0	0	3	0	1	0	0	0	1	0	0	0	0
5	Placebo	0	0	0	0	1	2	0	83	1	45	3	0	0	68	0	0	0	1	1	1	1	3	0	1	0	0	1	1	0	0	5	1	0	1	0	1	0	0	0	0	0
4	Base	0	0	0	1	0	5	1	100	1	22	3	0	0	47	0	0	1	0	1	2	0	1	1	0	0	0	1	1	0	0	3	0	0	1	0	0	1	0	0	0	0
3	Swing	0	0	1	0	0	5	1	60	1	5	3	0	0	29	0	1	0	0	0	1	1	6	0	0	1	0	1	1	0	0	5	1	1	0	0	1	0	0	0	0	0
3	Swing	0	0	1	0	0	3	0	40	-1	33	3	0	0	31	0	1	0	0	0	2	0	6	0	0	1	0	2	0	1	0	5	1	1	0	0	1	0	0	0	0	0
1	No Retaliation	1	0	0	0	0	1	0	28	-1	44	1	0	1	73	0	0	0	1	1	2	0	1	1	0	0	0	3	0	0	1	2	0	0	1	0	1	0	0	0	0	0
3	Swing	0	0	1	0	0	1	0	58	1	18	1	0	1	25	0	1	0	0	0	2	0	1	1	0	0	0	1	1	0	0	3	0	0	0	1	1	0	0	0	0	0
1	No Retaliation	1	0	0	0	0	3	0	50	0	29	2	1	0	25	0	1	0	0	0	2	0	2	1	0	0	0	1	1	0	0	3	0	1	0	0	0	1	0	0	0	0
5	Placebo	0	0	0	0	1	1	0	100	1	10	2	1	0	42	0	0	1	0	1	1	1	1	1	0	0	0	1	1	0	0	5	1	0	1	0	0	0	0	1	0	0
3	Swing	0	0	1	0	0	3	0	50	0	33	3	0	0	48	0	0	1	0	1	2	0	2	1	0	0	0	1	1	0	0	3	0	1	0	0	0	0	1	0	0	0
3	Swing	0	0	1	0	0	5	1	94	1	10	2	1	0	55	0	0	1	0	1	2	0	2	1	0	0	0	3	0	0	1	4	0	1	0	0	1	0	0	0	0	0
2	Control	0	1	0	0	0	4	1	76	1	5	3	0	0	71	0	0	0	1	1	2	0	3	0	1	0	0	3	0	0	1	5	1	1	0	0	1	0	0	0	0	0
3	Swing	0	0	1	0	0	1	0	68	1	36	3	0	0	56	0	0	1	0	1	1	1	1	1	0	0	0	1	1	0	0	2	0	1	0	0	1	0	0	0	0	0
3	Swing	0	0	1	0	0	5	1	100	1	15	1	0	1	36	0	1	0	0	1	1	1	6	0	0	1	0	1	1	0	0	2	0	1	0	0	1	0	0	0	0	0
4	Base	0	0	0	1	0	2	0	6	-1	36	3	0	0	69	0	0	0	1	1	1	1	2	1	0	0	0	2	0	1	0	5	1	1	0	0	1	0	0	0	0	0
2	Control	0	1	0	0	0	2	0	71	1	4	1	0	1	68	0	0	0	1	1	2	0	2	1	0	0	0	1	1	0	0	6	1	0	1	0	1	0	0	0	0	0
1	No Retaliation	1	0	0	0	0	4	1	20	-1	18	1	0	1	63	0	0	0	1	1	1	1	4	0	1	0	0	3	0	0	1	5	1	1	0	0	1	0	0	0	0	0
3	Swing	0	0	1	0	0	4	1	68	1	39	2	1	0	18	1	0	0	0	0	2	0	7	0	0	0	1	1	1	0	0	3	0	0	1	0	1	0	0	0	0	0
5	Placebo	0	0	0	0	1	2	0	67	1	15	1	0	1	70	0	0	0	1	1	1	1	4	0	1	0	0	3	0	0	1	6	1	0	1	0	1	0	0	0	0	0
4	Base	0	0	0	1	0	1	0	66	1	31	3	0	0	53	0	0	1	0	1	2	0	6	0	0	1	0	1	1	0	0	3	0	0	0	1	1	0	0	0	0	0
2	Control	0	1	0	0	0	1	0	81	1	48	2	1	0	64	0	0	0	1	1	2	0	6	0	0	1	0	1	1	0	0	5	1	1	0	0	1	0	0	0	0	0
1	No Retaliation	1	0	0	0	0	2	0	66	1	37	1	0	1	31	0	1	0	0	0	2	0	3	0	1	0	0	1	1	0	0	6	1	1	0	0	1	0	0	0	0	0
5	Placebo	0	0	0	0	1	2	0	14	-1	49	3	0	0	27	0	1	0	0	0	2	0	1	1	0	0	0	3	0	0	1	2	0	0	0	1	1	0	0	0	0	0
1	No Retaliation	1	0	0	0	0	5	1	70	1	33	3	0	0	50	0	0	1	0	1	1	1	9	0	0	0	1	1	1	0	0	6	1	1	0	0	1	0	0	0	0	0
5	Placebo	0	0	0	0	1	4	1	81	1	14	3	0	0	30	0	1	0	0	0	2	0	4	0	1	0	0	1	1	0	0	5	1	1	0	0	0	0	1	0	0	0
2	Control	0	1	0	0	0	2	0	63	1	5	3	0	0	32	0	1	0	0	0	2	0	3	0	1	0	0	2	0	1	0	5	1	1	0	0	1	0	0	0	0	0
5	Placebo	0	0	0	0	1	1	0	80	1	48	2	1	0	56	0	0	1	0	1	2	0	7	0	0	0	1	1	1	0	0	5	1	1	0	0	1	0	0	0	0	0
4	Base	0	0	0	1	0	4	1	73	1	39	2	1	0	56	0	0	1	0	1	1	1	3	0	1	0	0	3	0	0	1	2	0	0	1	0	1	0	0	0	0	0
4	Base	0	0	0	1	0	4	1	40	-1	33	3	0	0	35	0	1	0	0	1	2	0	4	0	1	0	0	3	0	0	1	6	1	1	0	0	1	0	0	0	0	0
1	No Retaliation	1	0	0	0	0	3	0	30	-1	36	3	0	0	34	0	1	0	0	0	1	1	3	0	1	0	0	3	0	0	1	2	0	1	0	0	1	0	0	0	0	0
2	Control	0	1	0	0	0	4	1	18	-1	5	3	0	0	63	0	0	0	1	1	1	1	7	0	0	0	1	3	0	0	1	3	0	0	1	0	1	0	0	0	0	0
1	No Retaliation	1	0	0	0	0	4	1	NA	NA	11	2	1	0	39	0	1	0	0	1	2	0	5	0	0	1	0	3	0	0	1	3	0	1	0	0	1	0	0	0	0	0
5	Placebo	0	0	0	0	1	5	1	100	1	33	3	0	0	50	0	0	1	0	1	2	0	9	0	0	0	1	3	0	0	1	6	1	1	0	0	1	0	0	0	0	0
1	No Retaliation	1	0	0	0	0	3	0	50	0	9	3	0	0	44	0	0	1	0	1	2	0	3	0	1	0	0	3	0	0	1	3	0	1	0	0	0	0	0	0	0	1
4	Base	0	0	0	1	0	4	1	18	-1	45	3	0	0	29	0	1	0	0	0	1	1	1	1	0	0	0	1	1	0	0	2	0	1	1	0	0	0	1	0	0	0
2	Control	0	1	0	0	0	2	0	50	0	33	3	0	0	20	1	0	0	0	0	2	0	5	0	0	1	0	2	0	1	0	3	0	0	1	0	1	0	0	0	0	0
1	No Retaliation	1	0	0	0	0	4	1	100	1	36	3	0	0	29	0	1	0	0	0	2	0	2	1	0	0	0	1	1	0	0	5	1	1	0	0	0	0	0	1	0	0
3	Swing	0	0	1	0	0	3	0	0	-1	36	3	0	0	58	0	0	1	0	1	1	1	2	1	0	0	0	3	0	0	1	2	0	0	1	0	1	0	0	0	0	0
4	Base	0	0	0	1	0	1	0	50	0	26	1	0	1	51	0	0	1	0	1	1	1	2	1	0	0	0	1	1	0	0	3	0	0	1	0	1	0	0	0	0	0
1	No Retaliation	1	0	0	0	0	4	1	33	-1	33	3	0	0	20	1	0	0	0	0	2	0	5	0	0	1	0	1	1	0	0	2	0	1	0	0	0	1	0	0	0	0
4	Base	0	0	0	1	0	2	0	62	1	45	3	0	0	40	0	0	1	0	1	2	0	3	0	1	0	0	2	0	1	0	3	0	1	0	0	0	1	0	0	0	0
2	Control	0	1	0	0	0	3	0	50	0	45	3	0	0	61	0	0	0	1	1	2	0	4	0	1	0	0	1	1	0	0	5	1	1	0	0	0	1	0	0	0	0
3	Swing	0	0	1	0	0	1	0	100	1	5	3	0	0	24	1	0	0	0	0	1	1	1	1	0	0	0	2	0	1	0	2	0	0	0	1	1	0	0	0	0	0
5	Placebo	0	0	0	0	1	4	1	28	-1	44	1	0	1	31	0	1	0	0	0	2	0	1	1	0	0	0	3	0	0	1	3	0	1	0	0	1	0	0	0	0	0
3	Swing	0	0	1	0	0	4	1	50	0	10	2	1	0	24	1	0	0	0	0	2	0	1	1	0	0	0	2	0	1	0	2	0	0	0	1	0	0	1	0	0	0
5	Placebo	0	0	0	0	1	5	1	51	1	5	3	0	0	30	0	1	0	0	0	1	1	3	0	1	0	0	1	1	0	0	3	0	1	0	0	1	0	0	0	0	0
5	Placebo	0	0	0	0	1	5	1	90	1	33	3	0	0	44	0	0	1	0	1	1	1	4	0	1	0	0	3	0	0	1	5	1	1	0	0	1	0	0	0	0	0
2	Control	0	1	0	0	0	3	0	56	1	52	1	0	1	29	0	1	0	0	0	1	1	1	1	0	0	0	2	0	1	0	2	0	1	0	0	1	0	0	0	0	0
1	No Retaliation	1	0	0	0	0	5	1	48	-1	49	3	0	0	39	0	1	0	0	1	1	1	4	0	1	0	0	3	0	0	1	6	1	1	0	0	1	0	0	0	0	0
2	Control	0	1	0	0	0	3	0	50	0	26	1	0	1	67	0	0	0	1	1	2	0	1	1	0	0	0	3	0	0	1	2	0	0	1	0	1	0	0	0	0	0
3	Swing	0	0	1	0	0	2	0	21	-1	5	3	0	0	23	1	0	0	0	0	2	0	3	0	1	0	0	3	0	0	1	4	0	0	1	0	0	0	0	1	0	0
2	Control	0	1	0	0	0	5	1	85	1	9	3	0	0	29	0	1	0	0	0	1	1	2	1	0	0	0	1	1	0	0	2	0	0	0	1	0	1	0	0	0	0
2	Control	0	1	0	0	0	2	0	65	1	22	3	0	0	59	0	0	1	0	1	1	1	9	0	0	0	1	2	0	1	0	7	1	1	0	0	1	0	0	0	0	0
5	Placebo	0	0	0	0	1	1	0	92	1	10	2	1	0	72	0	0	0	1	1	2	0	2	1	0	0	0	1	1	0	0	6	1	0	1	0	1	0	0	0	0	0
4	Base	0	0	0	1	0	5	1	89	1	10	2	1	0	56	0	0	1	0	1	1	1	3	0	1	0	0	3	0	0	1	3	0	1	0	0	1	0	0	0	0	0
1	No Retaliation	1	0	0	0	0	3	0	48	-1	44	1	0	1	22	1	0	0	0	0	2	0	1	1	0	0	0	2	0	1	0	2	0	0	0	1	1	0	0	0	0	0
4	Base	0	0	0	1	0	4	1	75	1	16	3	0	0	30	0	1	0	0	0	1	1	2	1	0	0	0	1	1	0	0	5	1	1	0	0	1	0	0	0	0	0
3	Swing	0	0	1	0	0	1	0	73	1	33	3	0	0	55	0	0	1	0	1	2	0	2	1	0	0	0	1	1	0	0	3	0	1	0	0	1	0	0	0	0	0
5	Placebo	0	0	0	0	1	4	1	18	-1	5	3	0	0	51	0	0	1	0	1	2	0	9	0	0	0	1	2	0	1	0	3	0	1	0	0	1	0	0	0	0	0
3	Swing	0	0	1	0	0	1	0	95	1	5	3	0	0	19	1	0	0	0	0	1	1	1	1	0	0	0	2	0	1	0	3	0	1	1	0	1	0	0	0	0	0
2	Control	0	1	0	0	0	4	1	92	1	45	3	0	0	34	0	1	0	0	0	1	1	3	0	1	0	0	3	0	0	1	5	1	1	0	0	1	0	0	0	0	0
4	Base	0	0	0	1	0	5	1	17	-1	17	1	0	1	40	0	0	1	0	1	1	1	8	0	0	0	1	3	0	0	1	6	1	1	0	0	1	0	0	0	0	0
2	Control	0	1	0	0	0	2	0	72	1	45	3	0	0	59	0	0	1	0	1	1	1	1	1	0	0	0	1	1	0	0	2	0	0	1	0	1	0	0	0	0	0
3	Swing	0	0	1	0	0	4	1	0	-1	33	3	0	0	45	0	0	1	0	1	1	1	8	0	0	0	1	3	0	0	1	6	1	1	0	0	1	0	0	0	0	0
1	No Retaliation	1	0	0	0	0	3	0	50	0	10	2	1	0	57	0	0	1	0	1	2	0	1	1	0	0	0	1	1	0	0	3	0	0	0	1	1	0	0	0	0	0
1	No Retaliation	1	0	0	0	0	3	0	36	-1	34	2	1	0	50	0	0	1	0	1	1	1	4	0	1	0	0	2	0	1	0	3	0	0	0	1	1	0	0	0	0	0
5	Placebo	0	0	0	0	1	2	0	85	1	31	3	0	0	56	0	0	1	0	1	1	1	9	0	0	0	1	2	0	1	0	5	1	1	0	0	1	0	0	0	0	0
5	Placebo	0	0	0	0	1	4	1	73	1	10	2	1	0	27	0	1	0	0	0	1	1	3	0	1	0	0	2	0	1	0	4	0	1	1	0	1	0	0	0	0	0
2	Control	0	1	0	0	0	5	1	20	-1	26	1	0	1	39	0	1	0	0	1	1	1	2	1	0	0	0	2	0	1	0	5	1	1	0	0	1	0	0	0	0	0
5	Placebo	0	0	0	0	1	5	1	63	1	11	2	1	0	64	0	0	0	1	1	2	0	1	1	0	0	0	1	1	0	0	3	0	0	1	0	0	1	0	0	0	0
4	Base	0	0	0	1	0	4	1	43	-1	19	1	0	1	77	0	0	0	1	1	2	0	5	0	0	1	0	3	0	0	1	4	0	1	1	0	1	0	0	0	0	0
1	No Retaliation	1	0	0	0	0	1	0	NA	NA	4	1	0	1	23	1	0	0	0	0	1	1	1	1	0	0	0	1	1	0	0	1	0	1	0	0	1	0	0	0	0	0
4	Base	0	0	0	1	0	3	0	50	0	46	1	0	1	40	0	0	1	0	1	2	0	2	1	0	0	0	2	0	1	0	3	0	0	0	1	0	0	0	1	0	0
3	Swing	0	0	1	0	0	2	0	50	0	5	3	0	0	32	0	1	0	0	0	2	0	6	0	0	1	0	2	0	1	0	8	1	0	0	1	0	0	0	1	0	0
4	Base	0	0	0	1	0	1	0	2	-1	45	3	0	0	25	0	1	0	0	0	1	1	5	0	0	1	0	3	0	0	1	5	1	0	0	1	1	0	0	0	0	0
5	Placebo	0	0	0	0	1	4	1	15	-1	23	2	1	0	33	0	1	0	0	0	2	0	3	0	1	0	0	1	1	0	0	5	1	1	0	0	0	0	0	1	0	0
1	No Retaliation	1	0	0	0	0	4	1	73	1	25	1	0	1	26	0	1	0	0	0	1	1	2	1	0	0	0	3	0	0	1	8	1	1	0	0	1	0	0	0	0	0
2	Control	0	1	0	0	0	1	0	30	-1	49	3	0	0	49	0	0	1	0	1	1	1	1	1	0	0	0	3	0	0	1	2	0	0	0	1	1	0	0	0	0	0
1	No Retaliation	1	0	0	0	0	5	1	66	1	23	2	1	0	18	1	0	0	0	0	2	0	4	0	1	0	0	1	1	0	0	2	0	1	0	0	1	0	0	0	0	0
4	Base	0	0	0	1	0	1	0	73	1	31	3	0	0	33	0	1	0	0	0	1	1	6	0	0	1	0	3	0	0	1	5	1	1	0	0	0	0	1	0	0	0
5	Placebo	0	0	0	0	1	1	0	1	-1	34	2	1	0	38	0	1	0	0	1	1	1	4	0	1	0	0	2	0	1	0	5	1	1	0	0	1	0	0	0	0	0
2	Control	0	1	0	0	0	2	0	52	1	23	2	1	0	20	1	0	0	0	0	2	0	3	0	1	0	0	2	0	1	0	3	0	1	0	0	0	0	0	0	0	1
4	Base	0	0	0	1	0	1	0	50	0	49	3	0	0	42	0	0	1	0	1	1	1	5	0	0	1	0	2	0	1	0	3	0	0	0	1	1	0	0	0	0	0
3	Swing	0	0	1	0	0	3	0	85	1	39	2	1	0	40	0	0	1	0	1	2	0	2	1	0	0	0	1	1	0	0	8	1	1	0	0	0	0	1	0	0	0
3	Swing	0	0	1	0	0	4	1	35	-1	33	3	0	0	45	0	0	1	0	1	1	1	6	0	0	1	0	2	0	1	0	6	1	1	0	0	1	0	0	0	0	0
3	Swing	0	0	1	0	0	1	0	100	1	3	2	1	0	54	0	0	1	0	1	1	1	1	1	0	0	0	2	0	1	0	3	0	0	1	0	1	0	0	0	0	0
5	Placebo	0	0	0	0	1	3	0	33	-1	10	2	1	0	20	1	0	0	0	0	1	1	1	1	0	0	0	2	0	1	0	2	0	1	0	0	0	1	0	0	0	0
1	No Retaliation	1	0	0	0	0	3	0	75	1	37	1	0	1	44	0	0	1	0	1	1	1	1	1	0	0	0	1	1	0	0	2	0	1	0	0	1	0	0	0	0	0
1	No Retaliation	1	0	0	0	0	5	1	96	1	49	3	0	0	33	0	1	0	0	0	1	1	3	0	1	0	0	1	1	0	0	5	1	1	0	0	0	1	0	0	0	0
5	Placebo	0	0	0	0	1	3	0	35	-1	8	3	0	0	42	0	0	1	0	1	1	1	1	1	0	0	0	1	1	0	0	3	0	0	0	1	1	0	0	0	0	0
3	Swing	0	0	1	0	0	1	0	50	0	39	2	1	0	40	0	0	1	0	1	2	0	4	0	1	0	0	1	1	0	0	4	0	0	0	1	1	0	0	0	0	0
2	Control	0	1	0	0	0	3	0	50	0	5	3	0	0	41	0	0	1	0	1	2	0	3	0	1	0	0	1	1	0	0	4	0	1	0	0	0	0	1	0	0	0
5	Placebo	0	0	0	0	1	4	1	72	1	45	3	0	0	35	0	1	0	0	1	1	1	6	0	0	1	0	3	0	0	1	5	1	1	0	0	1	0	0	0	0	0
3	Swing	0	0	1	0	0	3	0	83	1	45	3	0	0	25	0	1	0	0	0	1	1	5	0	0	1	0	1	1	0	0	5	1	1	0	0	1	0	0	0	0	0
1	No Retaliation	1	0	0	0	0	3	0	48	-1	10	2	1	0	30	0	1	0	0	0	1	1	1	1	0	0	0	2	0	1	0	1	0	0	0	1	0	0	1	0	0	0
4	Base	0	0	0	1	0	4	1	78	1	5	3	0	0	38	0	1	0	0	1	1	1	3	0	1	0	0	2	0	1	0	3	0	1	0	0	1	0	0	0	0	0
2	Control	0	1	0	0	0	5	1	91	1	49	3	0	0	32	0	1	0	0	0	1	1	7	0	0	0	1	1	1	0	0	5	1	1	0	0	1	0	0	0	0	0
3	Swing	0	0	1	0	0	1	0	45	-1	33	3	0	0	38	0	1	0	0	1	1	1	4	0	1	0	0	1	1	0	0	5	1	1	0	0	1	0	0	0	0	0
5	Placebo	0	0	0	0	1	3	0	43	-1	12	3	0	0	47	0	0	1	0	1	1	1	1	1	0	0	0	1	1	0	0	5	1	0	1	0	0	0	0	1	0	0
4	Base	0	0	0	1	0	2	0	51	1	6	2	1	0	19	1	0	0	0	0	1	1	2	1	0	0	0	2	0	1	0	3	0	1	0	0	0	0	0	1	0	0
2	Control	0	1	0	0	0	3	0	50	0	44	1	0	1	25	0	1	0	0	0	1	1	1	1	0	0	0	2	0	1	0	2	0	1	0	0	0	0	0	0	0	1
4	Base	0	0	0	1	0	4	1	41	-1	5	3	0	0	39	0	1	0	0	1	2	0	1	1	0	0	0	1	1	0	0	3	0	0	0	1	0	0	0	0	1	0
1	No Retaliation	1	0	0	0	0	3	0	44	-1	10	2	1	0	24	1	0	0	0	0	1	1	3	0	1	0	0	2	0	1	0	2	0	0	1	0	0	0	1	0	0	0
4	Base	0	0	0	1	0	4	1	30	-1	45	3	0	0	31	0	1	0	0	0	1	1	5	0	0	1	0	3	0	0	1	5	1	1	0	0	1	0	0	0	0	0
3	Swing	0	0	1	0	0	3	0	50	0	37	1	0	1	NA	NA	NA	NA	NA	NA	1	1	NA	NA	NA	NA	NA	1	1	0	0	1	0	1	1	0	1	0	0	0	0	0
1	No Retaliation	1	0	0	0	0	3	0	78	1	5	3	0	0	21	1	0	0	0	0	1	1	2	1	0	0	0	1	1	0	0	3	0	1	1	0	0	1	0	0	0	0
2	Control	0	1	0	0	0	4	1	32	-1	5	3	0	0	51	0	0	1	0	1	1	1	6	0	0	1	0	2	0	1	0	6	1	1	0	0	0	0	0	1	0	0
5	Placebo	0	0	0	0	1	4	1	25	-1	31	3	0	0	24	0	0	0	0	0	1	1	4	0	1	0	0	1	1	0	0	3	0	1	0	0	1	0	0	0	0	0
3	Swing	0	0	1	0	0	5	1	61	1	32	3	0	0	24	1	0	0	0	0	1	1	2	1	0	0	0	1	1	0	0	3	0	0	0	1	0	0	0	0	1	0
4	Base	0	0	0	1	0	3	0	50	0	5	3	0	0	22	1	0	0	0	0	1	1	9	0	0	0	1	2	0	1	0	2	0	1	0	0	0	1	0	0	0	0
5	Placebo	0	0	0	0	1	1	0	99	1	10	2	1	0	28	0	1	0	0	0	1	1	4	0	1	0	0	1	1	0	0	5	1	1	0	0	1	0	0	0	0	0
5	Placebo	0	0	0	0	1	3	0	21	-1	48	2	1	0	60	0	0	0	1	1	2	0	1	1	0	0	0	1	1	0	0	2	0	0	0	1	0	1	0	0	0	0
4	Base	0	0	0	1	0	3	0	54	1	1	1	0	1	29	0	1	0	0	0	2	0	1	1	0	0	0	3	0	0	1	3	0	1	0	0	1	0	0	0	0	0
5	Placebo	0	0	0	0	1	1	0	0	-1	11	2	1	0	18	1	0	0	0	0	2	0	1	1	0	0	0	2	0	1	0	2	0	0	0	1	0	1	0	0	0	0
3	Swing	0	0	1	0	0	1	0	50	0	22	3	0	0	41	0	0	1	0	1	2	0	3	0	1	0	0	1	1	0	0	3	0	0	1	0	1	0	0	0	0	0
1	No Retaliation	1	0	0	0	0	4	1	50	0	44	1	0	1	62	0	0	0	1	1	2	0	1	1	0	0	0	2	0	1	0	3	0	0	1	0	1	0	0	0	0	0
2	Control	0	1	0	0	0	1	0	100	1	39	2	1	0	19	1	0	0	0	0	2	0	5	0	0	1	0	1	1	0	0	2	0	0	1	0	0	0	0	1	0	0
4	Base	0	0	0	1	0	5	1	100	1	8	3	0	0	35	0	1	0	0	1	1	1	8	0	0	0	1	1	1	0	0	3	0	1	0	0	1	0	0	0	0	0
1	No Retaliation	1	0	0	0	0	5	1	83	1	29	2	1	0	34	0	1	0	0	0	2	0	1	1	0	0	0	1	1	0	0	2	0	0	1	0	1	0	0	0	0	0
4	Base	0	0	0	1	0	1	0	70	1	5	3	0	0	19	1	0	0	0	0	2	0	1	1	0	0	0	1	1	0	0	3	0	1	0	0	1	0	0	0	0	0
2	Control	0	1	0	0	0	3	0	62	1	24	2	1	0	28	0	1	0	0	0	2	0	2	1	0	0	0	2	0	1	0	2	0	1	0	0	1	0	0	0	0	0
1	No Retaliation	1	0	0	0	0	1	0	93	1	23	2	1	0	28	0	1	0	0	0	2	0	6	0	0	1	0	1	1	0	0	4	0	0	0	1	0	0	1	0	0	0
1	No Retaliation	1	0	0	0	0	2	0	71	1	48	2	1	0	65	0	0	0	1	1	1	1	4	0	1	0	0	3	0	0	1	3	0	0	1	0	1	0	0	0	0	0
2	Control	0	1	0	0	0	3	0	1	-1	5	3	0	0	72	0	0	0	1	1	2	0	3	0	1	0	0	3	0	0	1	5	1	0	1	0	1	0	0	0	0	0
3	Swing	0	0	1	0	0	4	1	74	1	4	1	0	1	52	0	0	1	0	1	1	1	3	0	1	0	0	2	0	1	0	5	1	1	0	0	1	0	0	0	0	0
3	Swing	0	0	1	0	0	1	0	90	1	15	1	0	1	21	1	0	0	0	0	2	0	2	1	0	0	0	1	1	0	0	3	0	1	1	0	1	0	0	0	0	0
3	Swing	0	0	1	0	0	5	1	0	-1	10	2	1	0	69	0	0	0	1	1	2	0	3	0	1	0	0	3	0	0	1	3	0	0	1	0	1	0	0	0	0	0
5	Placebo	0	0	0	0	1	3	0	39	-1	7	3	0	0	56	0	0	1	0	1	2	0	4	0	1	0	0	2	0	1	0	2	0	0	1	0	1	0	0	0	0	0
5	Placebo	0	0	0	0	1	4	1	71	1	10	2	1	0	57	0	0	1	0	1	2	0	1	1	0	0	0	2	0	1	0	2	0	1	0	0	1	0	0	0	0	0
4	Base	0	0	0	1	0	5	1	81	1	21	3	0	0	56	0	0	1	0	1	1	1	1	1	0	0	0	1	1	0	0	2	0	1	0	0	1	0	0	0	0	0
3	Swing	0	0	1	0	0	3	0	50	0	18	1	0	1	48	0	0	1	0	1	2	0	2	1	0	0	0	3	0	0	1	2	0	0	1	0	1	0	0	0	0	0
3	Swing	0	0	1	0	0	4	1	50	0	36	3	0	0	66	0	0	0	1	1	2	0	1	1	0	0	0	1	1	0	0	2	0	0	1	0	1	0	0	0	0	0
5	Placebo	0	0	0	0	1	4	1	60	1	32	3	0	0	27	0	1	0	0	0	1	1	3	0	1	0	0	1	1	0	0	2	0	1	0	0	0	0	1	0	0	0
5	Placebo	0	0	0	0	1	3	0	50	0	26	1	0	1	59	0	0	1	0	1	2	0	1	1	0	0	0	2	0	1	0	1	0	0	1	0	1	0	0	0	0	0
1	No Retaliation	1	0	0	0	0	3	0	39	-1	18	1	0	1	55	0	0	1	0	1	2	0	1	1	0	0	0	3	0	0	1	2	0	0	1	0	1	0	0	0	0	0
2	Control	0	1	0	0	0	3	0	92	1	37	1	0	1	63	0	0	0	1	1	2	0	1	1	0	0	0	1	1	0	0	7	1	1	0	0	1	0	0	0	0	0
5	Placebo	0	0	0	0	1	1	0	50	0	11	2	1	0	64	0	0	0	1	1	2	0	1	1	0	0	0	3	0	0	1	6	1	1	0	0	1	0	0	0	0	0
5	Placebo	0	0	0	0	1	1	0	62	1	22	3	0	0	69	0	0	0	1	1	2	0	1	1	0	0	0	1	1	0	0	1	0	0	1	0	1	0	0	0	0	0
4	Base	0	0	0	1	0	5	1	83	1	1	1	0	1	23	1	0	0	0	0	2	0	1	1	0	0	0	1	1	0	0	5	1	0	1	0	0	1	0	0	0	0
2	Control	0	1	0	0	0	4	1	11	-1	33	3	0	0	80	0	0	0	1	1	1	1	2	1	0	0	0	3	0	0	1	8	1	0	1	0	1	0	0	0	0	0
1	No Retaliation	1	0	0	0	0	4	1	50	0	30	2	1	0	58	0	0	1	0	1	2	0	2	1	0	0	0	3	0	0	1	2	0	0	1	0	1	0	0	0	0	0
4	Base	0	0	0	1	0	5	1	79	1	51	2	1	0	23	1	0	0	0	0	2	0	1	1	0	0	0	1	1	0	0	2	0	0	1	0	0	1	0	0	0	0
2	Control	0	1	0	0	0	2	0	60	1	6	2	1	0	82	0	0	0	1	1	1	1	4	0	1	0	0	2	0	1	0	4	0	0	1	0	1	0	0	0	0	0
3	Swing	0	0	1	0	0	4	1	77	1	33	3	0	0	24	1	0	0	0	0	2	0	3	0	1	0	0	1	1	0	0	3	0	1	0	0	0	0	0	1	0	0
1	No Retaliation	1	0	0	0	0	1	0	0	-1	10	2	1	0	63	0	0	0	1	1	2	0	2	1	0	0	0	3	0	0	1	3	0	1	0	0	1	0	0	0	0	0
1	No Retaliation	1	0	0	0	0	3	0	30	-1	11	2	1	0	71	0	0	0	1	1	1	1	3	0	1	0	0	2	0	1	0	5	1	0	1	0	1	0	0	0	0	0
2	Control	0	1	0	0	0	1	0	83	1	10	2	1	0	61	0	0	0	1	1	1	1	7	0	0	0	1	1	1	0	0	2	0	0	1	0	1	0	0	0	0	0
3	Swing	0	0	1	0	0	2	0	40	-1	11	2	1	0	80	0	0	0	1	1	2	0	4	0	1	0	0	2	0	1	0	4	0	0	1	0	1	0	0	0	0	0
1	No Retaliation	1	0	0	0	0	3	0	50	0	46	1	0	1	39	0	1	0	0	1	2	0	2	1	0	0	0	1	1	0	0	4	0	0	1	0	1	0	0	0	0	0
2	Control	0	1	0	0	0	2	0	66	1	22	3	0	0	18	1	0	0	0	0	1	1	1	1	0	0	0	2	0	1	0	2	0	1	0	0	0	1	0	0	0	0
5	Placebo	0	0	0	0	1	3	0	49	-1	23	2	1	0	60	0	0	0	1	1	2	0	4	0	1	0	0	1	1	0	0	2	0	0	1	0	1	0	0	0	0	0
3	Swing	0	0	1	0	0	3	0	73	1	28	1	0	1	48	0	0	1	0	1	2	0	6	0	0	1	0	3	0	0	1	6	1	1	0	0	1	0	0	0	0	0
4	Base	0	0	0	1	0	1	0	22	-1	39	2	1	0	33	0	1	0	0	0	2	0	2	1	0	0	0	1	1	0	0	4	0	0	1	0	1	0	0	0	0	0
2	Control	0	1	0	0	0	1	0	82	1	45	3	0	0	72	0	0	0	1	1	1	1	2	1	0	0	0	1	1	0	0	5	1	0	1	0	1	0	0	0	0	0
1	No Retaliation	1	0	0	0	0	4	1	34	-1	36	3	0	0	69	0	0	0	1	1	2	0	1	1	0	0	0	1	1	0	0	2	0	0	1	0	1	0	0	0	0	0
2	Control	0	1	0	0	0	1	0	49	-1	10	2	1	0	38	0	1	0	0	1	2	0	4	0	1	0	0	3	0	0	1	3	0	0	1	0	1	0	0	0	0	0
1	No Retaliation	1	0	0	0	0	2	0	76	1	23	2	1	0	55	0	0	1	0	1	1	1	1	1	0	0	0	2	0	1	0	5	1	0	0	1	1	0	0	0	0	0
3	Swing	0	0	1	0	0	4	1	79	1	3	2	1	0	29	0	1	0	0	0	2	0	4	0	1	0	0	2	0	1	0	4	0	1	0	0	1	0	0	0	0	0
4	Base	0	0	0	1	0	4	1	35	-1	10	2	1	0	27	0	1	0	0	0	2	0	2	1	0	0	0	2	0	1	0	2	0	0	1	0	1	0	0	0	0	0
5	Placebo	0	0	0	0	1	5	1	5	-1	42	1	0	1	64	0	0	0	1	1	1	1	2	1	0	0	0	3	0	0	1	4	0	0	1	0	1	0	0	0	0	0
1	No Retaliation	1	0	0	0	0	3	0	69	1	5	3	0	0	22	1	0	0	0	0	1	1	1	1	0	0	0	NA	NA	NA	NA	2	0	1	1	0	0	0	1	0	0	0
4	Base	0	0	0	1	0	3	0	40	-1	45	3	0	0	21	1	0	0	0	0	2	0	4	0	1	0	0	3	0	0	1	3	0	1	0	0	1	0	0	0	0	0
5	Placebo	0	0	0	0	1	3	0	53	1	45	3	0	0	48	0	0	1	0	1	2	0	2	1	0	0	0	3	0	0	1	4	0	1	0	0	1	0	0	0	0	0
1	No Retaliation	1	0	0	0	0	5	1	77	1	5	3	0	0	23	1	0	0	0	0	1	1	3	0	1	0	0	1	1	0	0	3	0	0	0	1	0	0	1	0	0	0
1	No Retaliation	1	0	0	0	0	5	1	35	-1	45	3	0	0	61	0	0	0	1	1	2	0	2	1	0	0	0	1	1	0	0	4	0	0	1	0	1	0	0	0	0	0
5	Placebo	0	0	0	0	1	2	0	82	1	39	2	1	0	29	0	1	0	0	0	2	0	2	1	0	0	0	1	1	0	0	4	0	1	0	0	0	1	0	0	0	0
4	Base	0	0	0	1	0	5	1	0	-1	36	3	0	0	59	0	0	1	0	1	2	0	1	1	0	0	0	3	0	0	1	4	0	0	1	0	1	0	0	0	0	0
3	Swing	0	0	1	0	0	2	0	30	-1	10	2	1	0	74	0	0	0	1	1	1	1	4	0	1	0	0	2	0	1	0	3	0	0	1	0	1	0	0	0	0	0
2	Control	0	1	0	0	0	1	0	0	-1	NA	3	0	0	22	1	0	0	0	0	2	0	8	0	0	0	1	3	0	0	1	2	0	1	1	0	1	0	0	0	0	0
1	No Retaliation	1	0	0	0	0	4	1	50	0	37	1	0	1	69	0	0	0	1	1	2	0	3	0	1	0	0	3	0	0	1	5	1	0	1	0	1	0	0	0	0	0
1	No Retaliation	1	0	0	0	0	3	0	42	-1	1	1	0	1	48	0	0	1	0	1	1	1	4	0	1	0	0	3	0	0	1	3	0	1	0	0	1	0	0	0	0	0
1	No Retaliation	1	0	0	0	0	1	0	27	-1	5	3	0	0	35	0	1	0	0	1	2	0	1	1	0	0	0	2	0	1	0	3	0	0	0	1	1	0	0	0	0	0
4	Base	0	0	0	1	0	4	1	NA	NA	33	3	0	0	56	0	0	1	0	1	2	0	5	0	0	1	0	2	0	1	0	2	0	1	0	0	1	0	0	0	0	0
2	Control	0	1	0	0	0	3	0	62	1	39	2	1	0	35	0	1	0	0	1	1	1	8	0	0	0	1	2	0	1	0	5	1	1	0	0	1	0	0	0	0	0
5	Placebo	0	0	0	0	1	5	1	57	1	31	3	0	0	29	0	1	0	0	0	2	0	4	0	1	0	0	3	0	0	1	5	1	1	0	0	1	0	0	0	0	0
1	No Retaliation	1	0	0	0	0	3	0	50	0	36	3	0	0	54	0	0	1	0	1	2	0	1	1	0	0	0	2	0	1	0	3	0	0	0	1	0	1	0	0	0	0
2	Control	0	1	0	0	0	3	0	30	-1	42	1	0	1	36	0	1	0	0	1	2	0	1	1	0	0	0	1	1	0	0	3	0	0	0	1	0	1	0	0	0	0
4	Base	0	0	0	1	0	2	0	80	1	22	3	0	0	49	0	0	1	0	1	1	1	2	1	0	0	0	2	0	1	0	3	0	0	1	0	1	0	0	0	0	0
4	Base	0	0	0	1	0	4	1	47	-1	1	1	0	1	34	0	1	0	0	0	1	1	4	0	1	0	0	2	0	1	0	6	1	1	0	0	1	0	0	0	0	0
3	Swing	0	0	1	0	0	3	0	77	1	5	3	0	0	72	0	0	0	1	1	2	0	4	0	1	0	0	2	0	1	0	5	1	0	1	0	1	0	0	0	0	0
2	Control	0	1	0	0	0	4	1	74	1	42	1	0	1	62	0	0	0	1	1	2	0	1	1	0	0	0	1	1	0	0	1	0	0	1	0	1	0	0	0	0	0
1	No Retaliation	1	0	0	0	0	4	1	63	1	24	2	1	0	38	0	1	0	0	1	1	1	9	0	0	0	1	3	0	0	1	7	1	1	0	0	1	0	0	0	0	0
1	No Retaliation	1	0	0	0	0	3	0	61	1	39	2	1	0	41	0	0	1	0	1	2	0	3	0	1	0	0	3	0	0	1	1	0	0	0	1	1	0	0	0	0	0
5	Placebo	0	0	0	0	1	3	0	52	1	25	1	0	1	45	0	0	1	0	1	2	0	1	1	0	0	0	2	0	1	0	3	0	0	1	0	0	0	0	0	1	0
5	Placebo	0	0	0	0	1	2	0	35	-1	45	3	0	0	25	0	1	0	0	0	1	1	1	1	0	0	0	3	0	0	1	3	0	0	1	0	0	0	1	0	0	0
2	Control	0	1	0	0	0	1	0	67	1	5	3	0	0	25	1	1	0	0	0	2	0	2	1	0	0	0	1	1	0	0	5	1	1	0	0	0	0	0	1	0	0
2	Control	0	1	0	0	0	1	0	25	-1	5	3	0	0	30	0	1	0	0	0	2	0	1	1	0	0	0	1	1	0	0	3	0	0	1	0	0	1	0	0	0	0
3	Swing	0	0	1	0	0	3	0	38	-1	34	2	1	0	19	1	0	0	0	0	2	0	2	1	0	0	0	2	0	1	0	2	0	0	1	0	1	0	0	0	0	0
5	Placebo	0	0	0	0	1	4	1	53	1	10	2	1	0	34	0	1	0	0	0	2	0	1	1	0	0	0	3	0	0	1	2	0	1	0	0	0	0	0	0	0	1
2	Control	0	1	0	0	0	1	0	52	1	36	3	0	0	50	0	0	1	0	1	2	0	3	0	1	0	0	1	1	0	0	2	0	1	0	0	1	0	0	0	0	0
4	Base	0	0	0	1	0	4	1	50	0	52	1	0	1	59	0	0	1	0	1	1	1	3	0	1	0	0	3	0	0	1	3	0	1	0	0	1	0	0	0	0	0
5	Placebo	0	0	0	0	1	5	1	45	-1	51	2	1	0	48	0	0	1	0	1	2	0	1	1	0	0	0	1	1	0	0	2	0	0	1	0	1	0	0	0	0	0
3	Swing	0	0	1	0	0	1	0	82	1	5	3	0	0	35	0	1	0	0	1	1	1	5	0	0	1	0	1	1	0	0	5	1	1	0	0	0	0	0	1	0	0
5	Placebo	0	0	0	0	1	3	0	50	0	31	3	0	0	58	0	0	1	0	1	2	0	4	0	1	0	0	3	0	0	1	2	0	0	1	0	1	0	0	0	0	0
5	Placebo	0	0	0	0	1	4	1	23	-1	24	2	1	0	39	0	1	0	0	1	2	0	3	0	1	0	0	3	0	0	1	4	0	1	0	0	1	0	0	0	0	0
1	No Retaliation	1	0	0	0	0	4	1	29	-1	10	2	1	0	69	0	0	0	1	1	2	0	2	1	0	0	0	3	0	0	1	2	0	0	1	0	1	0	0	0	0	0
1	No Retaliation	1	0	0	0	0	3	0	50	0	33	3	0	0	42	0	0	1	0	1	1	1	9	0	0	0	1	2	0	1	0	8	1	1	0	0	1	0	0	0	0	0
2	Control	0	1	0	0	0	2	0	52	1	16	3	0	0	46	0	0	1	0	1	2	0	3	0	1	0	0	2	0	1	0	5	1	1	0	0	1	0	0	0	0	0
5	Placebo	0	0	0	0	1	1	0	50	0	14	3	0	0	22	1	0	0	0	0	2	0	1	1	0	0	0	2	0	1	0	3	0	0	1	0	1	0	0	0	0	0
5	Placebo	0	0	0	0	1	2	0	100	1	34	2	1	0	63	0	0	0	1	1	2	0	4	0	1	0	0	1	1	0	0	2	0	1	0	0	1	0	0	0	0	0
4	Base	0	0	0	1	0	1	0	63	1	33	3	0	0	42	0	0	1	0	1	2	0	9	0	0	0	1	1	1	0	0	5	1	1	0	0	1	0	0	0	0	0
4	Base	0	0	0	1	0	5	1	74	1	18	1	0	1	27	0	1	0	0	0	2	0	2	1	0	0	0	1	1	0	0	2	0	1	0	0	1	0	0	0	0	0
3	Swing	0	0	1	0	0	4	1	44	-1	43	1	0	1	39	0	1	0	0	1	2	0	3	0	1	0	0	3	0	0	1	2	0	1	0	0	1	0	0	0	0	0
2	Control	0	1	0	0	0	2	0	50	0	50	1	0	1	55	0	0	1	0	1	2	0	2	1	0	0	0	3	0	0	1	2	0	1	0	0	1	0	0	0	0	0
3	Swing	0	0	1	0	0	4	1	29	-1	48	2	1	0	46	0	0	1	0	1	2	0	1	1	0	0	0	3	0	0	1	4	0	0	0	1	1	0	0	0	0	0
4	Base	0	0	0	1	0	4	1	41	-1	25	1	0	1	21	1	0	0	0	0	2	0	1	1	0	0	0	3	0	0	1	3	0	0	1	0	1	0	0	0	0	0
3	Swing	0	0	1	0	0	2	0	86	1	14	3	0	0	26	0	1	0	0	0	2	0	2	1	0	0	0	1	1	0	0	5	1	1	0	0	1	0	0	0	0	0
4	Base	0	0	0	1	0	1	0	100	1	45	3	0	0	46	0	0	1	0	1	2	0	3	0	1	0	0	1	1	0	0	4	0	1	0	0	1	0	0	0	0	0
2	Control	0	1	0	0	0	4	1	27	-1	31	3	0	0	71	0	0	0	1	1	2	0	3	0	1	0	0	2	0	1	0	6	1	1	0	0	1	0	0	0	0	0
3	Swing	0	0	1	0	0	4	1	54	1	23	2	1	0	72	0	0	0	1	1	1	1	5	0	0	1	0	1	1	0	0	5	1	1	0	0	1	0	0	0	0	0
3	Swing	0	0	1	0	0	5	1	61	1	5	3	0	0	19	1	0	0	0	0	2	0	3	0	1	0	0	1	1	0	0	2	0	1	0	0	0	0	0	1	0	0
5	Placebo	0	0	0	0	1	3	0	72	1	33	3	0	0	37	0	1	0	0	1	2	0	6	0	0	1	0	1	1	0	0	5	1	1	0	0	1	0	0	0	0	0
2	Control	0	1	0	0	0	1	0	100	1	45	3	0	0	30	0	1	0	0	0	2	0	5	0	0	1	0	1	1	0	0	5	1	0	1	0	0	0	1	0	0	0
5	Placebo	0	0	0	0	1	4	1	40	-1	21	3	0	0	76	0	0	0	1	1	2	0	2	1	0	0	0	2	0	1	0	2	0	0	1	0	1	0	0	0	0	0
5	Placebo	0	0	0	0	1	3	0	50	0	37	1	0	1	40	0	0	1	0	1	2	0	2	1	0	0	0	2	0	1	0	2	0	0	1	0	1	0	0	0	0	0
3	Swing	0	0	1	0	0	3	0	50	0	23	2	1	0	49	0	0	1	0	1	2	0	6	0	0	1	0	3	0	0	1	6	1	1	0	0	1	0	0	0	0	0
2	Control	0	1	0	0	0	3	0	20	-1	33	3	0	0	67	0	0	0	1	1	2	0	2	1	0	0	0	3	0	0	1	4	0	1	0	0	1	0	0	0	0	0
1	No Retaliation	1	0	0	0	0	2	0	61	1	26	1	0	1	34	0	1	0	0	0	2	0	3	0	1	0	0	3	0	0	1	6	1	1	0	0	1	0	0	0	0	0
4	Base	0	0	0	1	0	3	0	56	1	33	3	0	0	38	0	1	0	0	1	2	0	4	0	1	0	0	1	1	0	0	5	1	1	0	0	0	0	1	0	0	0
4	Base	0	0	0	1	0	3	0	50	0	44	1	0	1	74	0	0	0	1	1	2	0	4	0	1	0	0	3	0	0	1	5	1	0	1	0	1	0	0	0	0	0
2	Control	0	1	0	0	0	3	0	25	-1	18	1	0	1	29	0	1	0	0	0	2	0	3	0	1	0	0	3	0	0	1	3	0	0	1	0	1	0	0	0	0	0
2	Control	0	1	0	0	0	4	1	50	0	34	2	1	0	84	0	0	0	1	1	2	0	2	1	0	0	0	1	1	0	0	4	0	0	1	0	1	0	0	0	0	0
4	Base	0	0	0	1	0	5	1	0	-1	39	2	1	0	67	0	0	0	1	1	1	1	3	0	1	0	0	3	0	0	1	1	0	0	1	0	1	0	0	0	0	0
4	Base	0	0	0	1	0	3	0	60	1	14	3	0	0	27	0	1	0	0	0	2	0	3	0	1	0	0	1	1	0	0	4	0	0	1	0	1	0	0	0	0	0
4	Base	0	0	0	1	0	1	0	75	1	5	3	0	0	77	0	0	0	1	1	1	1	1	1	0	0	0	2	0	1	0	4	0	0	1	0	1	0	0	0	0	0
2	Control	0	1	0	0	0	1	0	92	1	21	3	0	0	61	0	0	0	1	1	1	1	3	0	1	0	0	1	1	0	0	6	1	0	0	1	1	0	0	0	0	0
3	Swing	0	0	1	0	0	5	1	42	-1	20	2	1	0	61	0	0	0	1	1	2	0	3	0	1	0	0	2	0	1	0	2	0	0	1	0	1	0	0	0	0	0
5	Placebo	0	0	0	0	1	1	0	65	1	14	3	0	0	30	0	1	0	0	0	2	0	1	1	0	0	0	1	1	0	0	4	0	0	1	0	1	0	0	0	0	0
5	Placebo	0	0	0	0	1	3	0	40	-1	16	3	0	0	30	0	1	0	0	0	2	0	1	1	0	0	0	3	0	0	1	4	0	0	0	1	1	0	0	0	0	0
5	Placebo	0	0	0	0	1	1	0	50	0	13	1	0	1	65	0	0	0	1	1	1	1	1	1	0	0	0	1	1	0	0	2	0	0	1	0	1	0	0	0	0	0
2	Control	0	1	0	0	0	3	0	50	0	15	1	0	1	29	0	1	0	0	0	2	0	1	1	0	0	0	2	0	1	0	3	0	1	1	0	1	0	0	0	0	0
3	Swing	0	0	1	0	0	3	0	61	1	48	2	1	0	62	0	0	0	1	1	2	0	1	1	0	0	0	1	1	0	0	4	0	1	0	0	0	1	0	0	0	0
3	Swing	0	0	1	0	0	3	0	0	-1	18	1	0	1	41	0	0	1	0	1	2	0	2	1	0	0	0	3	0	0	1	3	0	0	0	1	1	0	0	0	0	0
3	Swing	0	0	1	0	0	3	0	50	0	5	3	0	0	31	0	1	0	0	0	2	0	1	1	0	0	0	3	0	0	1	3	0	0	1	0	1	0	0	0	0	0
3	Swing	0	0	1	0	0	4	1	34	-1	50	1	0	1	27	0	1	0	0	0	2	0	3	0	1	0	0	3	0	0	1	6	1	0	1	0	1	0	0	0	0	0
1	No Retaliation	1	0	0	0	0	2	0	74	1	10	2	1	0	68	0	0	0	1	1	2	0	2	1	0	0	0	3	0	0	1	4	0	0	1	0	1	0	0	0	0	0
4	Base	0	0	0	1	0	4	1	71	1	17	1	0	1	71	0	0	0	1	1	1	1	2	1	0	0	0	3	0	0	1	4	0	0	1	0	1	0	0	0	0	0
4	Base	0	0	0	1	0	1	0	96	1	49	3	0	0	43	0	0	1	0	1	1	1	8	0	0	0	1	1	1	0	0	6	1	1	0	0	1	0	0	0	0	0
2	Control	0	1	0	0	0	3	0	50	0	33	3	0	0	29	0	1	0	0	0	2	0	2	1	0	0	0	2	0	1	0	2	0	0	1	0	0	0	1	0	0	0
4	Base	0	0	0	1	0	4	1	27	-1	14	3	0	0	71	0	0	0	1	1	2	0	3	0	1	0	0	2	0	1	0	2	0	0	1	0	1	0	0	0	0	0
1	No Retaliation	1	0	0	0	0	4	1	0	-1	45	3	0	0	42	0	0	1	0	1	2	0	1	1	0	0	0	1	1	0	0	3	0	0	0	1	0	1	0	0	0	0
1	No Retaliation	1	0	0	0	0	1	0	88	1	33	3	0	0	59	0	0	1	0	1	2	0	1	1	0	0	0	3	0	0	1	2	0	1	0	0	1	0	0	0	0	0
4	Base	0	0	0	1	0	5	1	68	1	22	3	0	0	26	0	1	0	0	0	2	0	2	1	0	0	0	1	1	0	0	3	0	1	0	0	0	1	0	0	0	0
4	Base	0	0	0	1	0	1	0	50	0	37	1	0	1	60	0	0	0	1	1	2	0	2	1	0	0	0	1	1	0	0	5	1	0	1	0	1	0	0	0	0	0
3	Swing	0	0	1	0	0	1	0	57	1	33	3	0	0	32	0	1	0	0	0	2	0	1	1	0	0	0	2	0	1	0	3	0	1	0	0	0	1	0	0	0	0
4	Base	0	0	0	1	0	1	0	55	1	5	3	0	0	54	0	0	1	0	1	2	0	3	0	1	0	0	2	0	1	0	5	1	0	1	0	0	0	1	0	0	0
4	Base	0	0	0	1	0	5	1	64	1	18	1	0	1	29	0	1	0	0	0	2	0	3	0	1	0	0	3	0	0	1	5	1	1	0	0	0	0	1	0	0	0
1	No Retaliation	1	0	0	0	0	3	0	49	-1	1	1	0	1	39	0	1	0	0	1	2	0	1	1	0	0	0	1	1	0	0	3	0	1	0	0	1	0	0	0	0	0
2	Control	0	1	0	0	0	2	0	64	1	33	3	0	0	48	0	0	1	0	1	2	0	6	0	0	1	0	3	0	0	1	5	1	1	0	0	1	0	0	0	0	0
4	Base	0	0	0	1	0	4	1	71	1	10	2	1	0	53	0	0	1	0	1	2	0	3	0	1	0	0	3	0	0	1	4	0	1	0	0	1	0	0	0	0	0
4	Base	0	0	0	1	0	3	0	69	1	5	3	0	0	68	0	0	0	1	1	2	0	2	1	0	0	0	1	1	0	0	3	0	0	1	0	1	0	0	0	0	0
1	No Retaliation	1	0	0	0	0	4	1	70	1	44	1	0	1	26	0	1	0	0	0	2	0	2	1	0	0	0	2	0	1	0	4	0	1	0	0	0	0	1	0	0	0
1	No Retaliation	1	0	0	0	0	3	0	43	-1	18	1	0	1	54	0	0	1	0	1	2	0	2	1	0	0	0	1	1	0	0	4	0	1	0	0	1	0	0	0	0	0
2	Control	0	1	0	0	0	3	0	51	1	48	2	1	0	18	1	0	0	0	0	2	0	2	1	0	0	0	1	1	0	0	2	0	0	1	0	0	0	0	1	0	0
1	No Retaliation	1	0	0	0	0	1	0	82	1	38	3	0	0	25	0	1	0	0	0	2	0	4	0	1	0	0	1	1	0	0	6	1	0	1	0	1	0	0	0	0	0
1	No Retaliation	1	0	0	0	0	2	0	65	1	21	3	0	0	40	0	0	1	0	1	2	0	3	0	1	0	0	2	0	1	0	5	1	1	0	0	1	0	0	0	0	0
2	Control	0	1	0	0	0	3	0	50	0	22	3	0	0	62	0	0	0	1	1	2	0	3	0	1	0	0	1	1	0	0	5	1	1	0	0	1	0	0	0	0	0
2	Control	0	1	0	0	0	2	0	50	0	4	1	0	1	40	0	0	1	0	1	2	0	3	0	1	0	0	1	1	0	0	8	1	1	0	0	1	0	0	0	0	0
1	No Retaliation	1	0	0	0	0	3	0	50	0	31	3	0	0	40	0	0	1	0	1	2	0	1	1	0	0	0	2	0	1	0	5	1	1	0	0	1	0	0	0	0	0
3	Swing	0	0	1	0	0	3	0	50	0	5	3	0	0	24	1	0	0	0	0	2	0	2	1	0	0	0	1	1	0	0	2	0	1	0	0	0	0	1	0	0	0
5	Placebo	0	0	0	0	1	1	0	50	0	10	2	1	0	45	0	0	1	0	1	2	0	4	0	1	0	0	3	0	0	1	3	0	0	1	0	1	0	0	0	0	0
3	Swing	0	0	1	0	0	4	1	0	-1	10	2	1	0	62	0	0	0	1	1	2	0	1	1	0	0	0	2	0	1	0	5	1	0	1	0	0	0	0	1	0	0
5	Placebo	0	0	0	0	1	2	0	63	1	24	2	1	0	35	0	1	0	0	1	2	0	7	0	0	0	1	1	1	0	0	6	1	1	0	0	1	0	0	0	0	0
4	Base	0	0	0	1	0	4	1	73	1	45	3	0	0	20	1	0	0	0	0	1	1	2	1	0	0	0	3	0	0	1	2	0	1	0	0	0	0	1	0	0	0
4	Base	0	0	0	1	0	5	1	70	1	10	2	1	0	80	0	0	0	1	1	2	0	7	0	0	0	1	3	0	0	1	6	1	0	1	0	1	0	0	0	0	0
2	Control	0	1	0	0	0	3	0	84	1	10	2	1	0	38	0	1	0	0	1	2	0	2	1	0	0	0	3	0	0	1	5	1	1	0	0	1	0	0	0	0	0
1	No Retaliation	1	0	0	0	0	3	0	50	0	5	3	0	0	59	0	0	1	0	1	2	0	2	1	0	0	0	2	0	1	0	3	0	0	1	0	1	0	0	0	0	0
4	Base	0	0	0	1	0	3	0	0	-1	3	2	1	0	31	0	1	0	0	0	1	1	1	1	0	0	0	2	0	1	0	4	0	1	0	0	1	0	0	0	0	0
4	Base	0	0	0	1	0	1	0	93	1	49	3	0	0	67	0	0	0	1	1	2	0	4	0	1	0	0	1	1	0	0	3	0	0	1	0	0	0	0	1	0	0
3	Swing	0	0	1	0	0	5	1	83	1	33	3	0	0	40	0	0	1	0	1	1	1	7	0	0	0	1	3	0	0	1	6	1	1	0	0	1	0	0	0	0	0
1	No Retaliation	1	0	0	0	0	3	0	50	0	33	3	0	0	64	0	0	0	1	1	2	0	3	0	1	0	0	3	0	0	1	4	0	1	0	0	1	0	0	0	0	0
5	Placebo	0	0	0	0	1	2	0	73	1	7	3	0	0	78	0	0	0	1	1	2	0	6	0	0	1	0	1	1	0	0	6	1	0	1	0	1	0	0	0	0	0
2	Control	0	1	0	0	0	2	0	43	-1	11	2	1	0	42	0	0	1	0	1	2	0	2	1	0	0	0	2	0	1	0	2	0	1	0	0	1	0	0	0	0	0
2	Control	0	1	0	0	0	3	0	72	1	39	2	1	0	64	0	0	0	1	1	2	0	2	1	0	0	0	3	0	0	1	5	1	0	1	0	1	0	0	0	0	0
5	Placebo	0	0	0	0	1	2	0	38	-1	36	3	0	0	69	0	0	0	1	1	1	1	2	1	0	0	0	2	0	1	0	4	0	0	1	0	1	0	0	0	0	0
2	Control	0	1	0	0	0	1	0	80	1	49	3	0	0	27	0	1	0	0	0	2	0	2	1	0	0	0	1	1	0	0	5	1	1	0	0	0	0	0	1	0	0
4	Base	0	0	0	1	0	3	0	69	1	5	3	0	0	66	0	0	0	1	1	2	0	3	0	1	0	0	3	0	0	1	4	0	0	1	0	1	0	0	0	0	0
3	Swing	0	0	1	0	0	4	1	35	-1	11	2	1	0	46	0	0	1	0	1	2	0	1	1	0	0	0	2	0	1	0	3	0	0	1	0	1	0	0	0	0	0
2	Control	0	1	0	0	0	2	0	71	1	15	1	0	1	77	0	0	0	1	1	2	0	5	0	0	1	0	3	0	0	1	6	1	0	1	0	1	0	0	0	0	0
3	Swing	0	0	1	0	0	2	0	94	1	5	3	0	0	35	0	1	0	0	1	2	0	4	0	1	0	0	2	0	1	0	6	1	1	0	0	1	0	0	0	0	0
2	Control	0	1	0	0	0	4	1	71	1	21	3	0	0	25	1	1	0	0	0	2	0	5	0	0	1	0	1	1	0	0	2	0	1	0	0	0	1	0	0	0	0
3	Swing	0	0	1	0	0	5	1	75	1	33	3	0	0	39	0	1	0	0	1	1	1	9	0	0	0	1	3	0	0	1	8	1	1	0	0	1	0	0	0	0	0
2	Control	0	1	0	0	0	1	0	53	1	23	2	1	0	18	1	0	0	0	0	2	0	3	0	1	0	0	1	1	0	0	2	0	1	0	0	1	0	0	0	0	0
1	No Retaliation	1	0	0	0	0	2	0	44	-1	34	2	1	0	26	0	1	0	0	0	2	0	4	0	1	0	0	3	0	0	1	5	1	1	0	0	1	0	0	0	0	0
2	Control	0	1	0	0	0	3	0	50	0	10	2	1	0	59	0	0	1	0	1	2	0	2	1	0	0	0	3	0	0	1	4	0	0	1	0	1	0	0	0	0	0
3	Swing	0	0	1	0	0	3	0	60	1	14	3	0	0	32	0	1	0	0	0	2	0	3	0	1	0	0	3	0	0	1	3	0	1	0	0	1	0	0	0	0	0
3	Swing	0	0	1	0	0	4	1	85	1	33	3	0	0	41	0	0	1	0	1	2	0	1	1	0	0	0	2	0	1	0	2	0	0	1	0	0	0	0	0	0	1
3	Swing	0	0	1	0	0	2	0	80	1	36	3	0	0	66	0	0	0	1	1	2	0	4	0	1	0	0	2	0	1	0	3	0	0	1	0	1	0	0	0	0	0
3	Swing	0	0	1	0	0	4	1	56	1	39	2	1	0	42	0	0	1	0	1	2	0	2	1	0	0	0	1	1	0	0	2	0	1	0	0	1	0	0	0	0	0
5	Placebo	0	0	0	0	1	5	1	100	1	37	1	0	1	31	1	1	0	0	0	2	0	2	1	0	0	0	2	0	1	0	6	1	1	0	0	0	0	0	0	1	0
1	No Retaliation	1	0	0	0	0	4	1	56	1	44	1	0	1	57	0	0	1	0	1	2	0	1	1	0	0	0	1	1	0	0	3	0	0	0	1	1	0	0	0	0	0
1	No Retaliation	1	0	0	0	0	1	0	88	1	46	1	0	1	61	0	0	0	1	1	2	0	2	1	0	0	0	3	0	0	1	5	1	0	1	0	1	0	0	0	0	0
3	Swing	0	0	1	0	0	5	1	7	-1	34	2	1	0	67	0	0	0	1	1	2	0	1	1	0	0	0	2	0	1	0	2	0	0	1	0	1	0	0	0	0	0
4	Base	0	0	0	1	0	1	0	50	0	34	2	1	0	30	0	1	0	0	0	2	0	2	1	0	0	0	3	0	0	1	4	0	0	1	0	1	0	0	0	0	0
2	Control	0	1	0	0	0	5	1	30	-1	1	1	0	1	54	0	1	1	0	1	2	0	2	1	0	0	0	2	0	1	0	2	0	1	0	0	1	0	0	0	0	0
2	Control	0	1	0	0	0	2	0	85	1	46	1	0	1	30	0	1	0	0	0	2	0	3	0	1	0	0	1	1	0	0	6	1	1	0	0	1	0	0	0	0	0
1	No Retaliation	1	0	0	0	0	1	0	91	1	21	3	0	0	18	1	0	0	0	0	2	0	7	0	0	0	1	1	1	0	0	2	0	0	1	0	1	0	0	0	0	0
5	Placebo	0	0	0	0	1	1	0	82	1	48	2	1	0	57	0	0	1	0	1	2	0	3	0	1	0	0	1	1	0	0	4	0	1	0	0	1	0	0	0	0	0
5	Placebo	0	0	0	0	1	2	0	50	0	14	3	0	0	58	0	0	1	0	1	2	0	4	0	1	0	0	1	1	0	0	3	0	0	1	0	1	0	0	0	0	0
3	Swing	0	0	1	0	0	5	1	55	1	51	2	1	0	64	0	0	0	1	1	1	1	5	0	0	1	0	3	0	0	1	6	1	1	0	0	1	0	0	0	0	0
5	Placebo	0	0	0	0	1	1	0	100	1	14	3	0	0	64	0	0	0	1	1	2	0	2	1	0	0	0	1	1	0	0	5	1	0	1	0	1	0	0	0	0	0
5	Placebo	0	0	0	0	1	1	0	70	1	48	2	1	0	53	0	0	1	0	1	2	0	4	0	1	0	0	1	1	0	0	2	0	1	0	0	1	0	0	0	0	0
1	No Retaliation	1	0	0	0	0	5	1	16	-1	39	2	1	0	40	0	0	1	0	1	2	0	9	0	0	0	1	3	0	0	1	8	1	1	0	0	1	0	0	0	0	0
5	Placebo	0	0	0	0	1	1	0	89	1	31	3	0	0	45	0	0	1	0	1	2	0	3	0	1	0	0	3	0	0	1	5	1	1	0	0	1	0	0	0	0	0
2	Control	0	1	0	0	0	1	0	80	1	26	1	0	1	53	0	0	1	0	1	2	0	5	0	0	1	0	1	1	0	0	5	1	1	0	0	1	0	0	0	0	0
3	Swing	0	0	1	0	0	1	0	70	1	22	3	0	0	36	0	1	0	0	1	2	0	1	1	0	0	0	2	0	1	0	3	0	0	1	0	0	0	1	0	0	0
3	Swing	0	0	1	0	0	2	0	30	-1	13	1	0	1	63	0	0	0	1	1	2	0	2	1	0	0	0	3	0	0	1	3	0	1	0	0	1	0	0	0	0	0
4	Base	0	0	0	1	0	4	1	8	-1	11	2	1	0	68	0	0	0	1	1	2	0	1	1	0	0	0	3	0	0	1	3	0	0	1	0	1	0	0	0	0	0
1	No Retaliation	1	0	0	0	0	3	0	50	0	7	3	0	0	34	0	1	0	0	0	2	0	1	1	0	0	0	1	1	0	0	2	0	0	1	0	1	0	0	0	0	0
3	Swing	0	0	1	0	0	3	0	49	-1	22	3	0	0	38	0	1	0	0	1	2	0	2	1	0	0	0	1	1	0	0	1	0	0	0	1	1	0	0	0	0	0
5	Placebo	0	0	0	0	1	1	0	0	-1	23	2	1	0	56	0	0	1	0	1	2	0	3	0	1	0	0	3	0	0	1	5	1	0	1	0	1	0	0	0	0	0
3	Swing	0	0	1	0	0	5	1	12	-1	25	1	0	1	28	0	1	0	0	0	2	0	2	1	0	0	0	3	0	0	1	3	0	1	0	0	1	0	0	0	0	0
5	Placebo	0	0	0	0	1	4	1	21	-1	32	3	0	0	70	0	0	0	1	1	2	0	2	1	0	0	0	2	0	1	0	5	1	0	1	0	1	0	0	0	0	0
5	Placebo	0	0	0	0	1	3	0	43	-1	46	1	0	1	39	0	1	0	0	1	2	0	1	1	0	0	0	2	0	1	0	3	0	1	0	0	1	0	0	0	0	0
2	Control	0	1	0	0	0	2	0	30	-1	14	3	0	0	43	0	0	1	0	1	2	0	1	1	0	0	0	2	0	1	0	2	0	1	0	0	1	0	0	0	0	0
5	Placebo	0	0	0	0	1	3	0	50	0	5	3	0	0	37	0	1	0	0	1	2	0	2	1	0	0	0	1	1	0	0	5	1	1	0	0	0	0	0	1	0	0
1	No Retaliation	1	0	0	0	0	1	0	89	1	33	3	0	0	60	0	0	0	1	1	2	0	2	1	0	0	0	2	0	1	0	2	0	0	1	0	1	0	0	0	0	0
4	Base	0	0	0	1	0	1	0	68	1	11	2	1	0	34	0	1	0	0	0	2	0	2	1	0	0	0	1	1	0	0	3	0	0	1	0	0	1	0	0	0	0
5	Placebo	0	0	0	0	1	1	0	20	-1	4	1	0	1	49	0	0	1	0	1	2	0	2	1	0	0	0	2	0	1	0	3	0	0	1	0	1	0	0	0	0	0
5	Placebo	0	0	0	0	1	5	1	87	1	44	1	0	1	34	0	1	0	0	0	2	0	2	1	0	0	0	1	1	0	0	6	1	1	0	0	0	1	0	0	0	0
1	No Retaliation	1	0	0	0	0	5	1	3	-1	22	3	0	0	38	0	1	0	0	1	2	0	2	1	0	0	0	2	0	1	0	3	0	0	1	0	1	0	0	0	0	0
1	No Retaliation	1	0	0	0	0	5	1	60	1	34	2	1	0	27	0	1	0	0	0	2	0	2	1	0	0	0	3	0	0	1	4	0	0	1	0	1	0	0	0	0	0
4	Base	0	0	0	1	0	4	1	40	-1	45	3	0	0	73	0	0	0	1	1	2	0	3	0	1	0	0	1	1	0	0	5	1	0	1	0	1	0	0	0	0	0
3	Swing	0	0	1	0	0	5	1	16	-1	6	2	1	0	34	0	1	0	0	0	2	0	5	0	0	1	0	2	0	1	0	2	0	1	0	0	1	0	0	0	0	0
1	No Retaliation	1	0	0	0	0	2	0	92	1	33	3	0	0	61	0	0	0	1	1	1	1	4	0	1	0	0	1	1	0	0	4	0	0	0	1	1	0	0	0	0	0
4	Base	0	0	0	1	0	4	1	50	0	19	1	0	1	74	0	0	0	1	1	2	0	2	1	0	0	0	3	0	0	1	2	0	0	1	0	1	0	0	0	0	0
1	No Retaliation	1	0	0	0	0	2	0	71	1	23	2	1	0	32	0	1	0	0	0	2	0	4	0	1	0	0	1	1	0	0	3	0	0	1	0	1	0	0	0	0	0
2	Control	0	1	0	0	0	3	0	31	-1	28	1	0	1	51	0	0	1	0	1	2	0	2	1	0	0	0	3	0	0	1	2	0	1	0	0	1	0	0	0	0	0
5	Placebo	0	0	0	0	1	4	1	75	1	45	3	0	0	31	0	1	0	0	0	2	0	4	0	1	0	0	2	0	1	0	4	0	1	0	0	0	0	1	0	0	0
5	Placebo	0	0	0	0	1	2	0	49	-1	33	3	0	0	62	0	0	0	1	1	2	0	4	0	1	0	0	2	0	1	0	4	0	0	1	0	1	0	0	0	0	0
3	Swing	0	0	1	0	0	2	0	33	-1	45	3	0	0	71	0	0	0	1	1	1	1	2	1	0	0	0	3	0	0	1	5	1	0	1	0	1	0	0	0	0	0
1	No Retaliation	1	0	0	0	0	5	1	57	1	33	3	0	0	32	0	1	0	0	0	2	0	4	0	1	0	0	1	1	0	0	3	0	1	0	0	0	1	0	0	0	0
4	Base	0	0	0	1	0	4	1	26	-1	18	1	0	1	62	0	0	0	1	1	2	0	3	0	1	0	0	2	0	1	0	3	0	0	0	1	1	0	0	0	0	0
5	Placebo	0	0	0	0	1	3	0	17	-1	34	2	1	0	27	0	1	0	0	0	2	0	2	1	0	0	0	2	0	1	0	3	0	0	0	1	1	0	0	0	0	0
3	Swing	0	0	1	0	0	4	1	7	-1	1	1	0	1	67	0	0	0	1	1	2	0	4	0	1	0	0	2	0	1	0	6	1	0	1	0	1	0	0	0	0	0
1	No Retaliation	1	0	0	0	0	2	0	20	-1	10	2	1	0	73	0	0	0	1	1	1	1	4	0	1	0	0	3	0	0	1	5	1	0	1	0	1	0	0	0	0	0
3	Swing	0	0	1	0	0	3	0	55	1	48	2	1	0	29	0	1	0	0	0	2	0	1	1	0	0	0	2	0	1	0	2	0	1	0	0	1	0	0	0	0	0
4	Base	0	0	0	1	0	3	0	40	-1	34	2	1	0	32	0	1	0	0	0	2	0	2	1	0	0	0	1	1	0	0	3	0	0	0	1	1	0	0	0	0	0
3	Swing	0	0	1	0	0	1	0	82	1	19	1	0	1	53	0	0	1	0	1	1	1	8	0	0	0	1	1	1	0	0	5	1	1	0	0	1	0	0	0	0	0
1	No Retaliation	1	0	0	0	0	2	0	61	1	14	3	0	0	61	0	0	0	1	1	2	0	2	1	0	0	0	3	0	0	1	3	0	0	1	0	1	0	0	0	0	0
2	Control	0	1	0	0	0	3	0	51	1	34	2	1	0	44	0	0	1	0	1	2	0	1	1	0	0	0	2	0	1	0	2	0	0	1	0	1	0	0	0	0	0
4	Base	0	0	0	1	0	2	0	65	1	1	1	0	1	31	0	1	0	0	0	2	0	1	1	0	0	0	1	1	0	0	2	0	1	0	0	0	1	0	0	0	0
2	Control	0	1	0	0	0	3	0	56	1	22	3	0	0	89	0	0	0	1	1	2	0	1	1	0	0	0	2	0	1	0	5	1	0	1	0	1	0	0	0	0	0
3	Swing	0	0	1	0	0	3	0	69	1	31	3	0	0	68	0	0	0	1	1	1	1	3	0	1	0	0	3	0	0	1	2	0	1	0	0	1	0	0	0	0	0
4	Base	0	0	0	1	0	5	1	62	1	10	2	1	0	43	0	0	1	0	1	1	1	4	0	1	0	0	1	1	0	0	6	1	1	0	0	1	0	0	0	0	0
5	Placebo	0	0	0	0	1	3	0	68	1	45	3	0	0	34	0	1	0	0	0	2	0	1	1	0	0	0	3	0	0	1	6	1	1	0	0	0	1	0	0	0	0
2	Control	0	1	0	0	0	2	0	51	1	11	2	1	0	27	0	1	0	0	0	2	0	1	1	0	0	0	3	0	0	1	3	0	1	0	0	1	0	0	0	0	0
3	Swing	0	0	1	0	0	4	1	74	1	11	2	1	0	28	0	1	0	0	0	2	0	1	1	0	0	0	1	1	0	0	6	1	0	1	0	0	1	0	0	0	0
1	No Retaliation	1	0	0	0	0	1	0	62	1	45	3	0	0	72	0	0	0	1	1	2	0	2	1	0	0	0	2	0	1	0	5	1	0	1	0	1	0	0	0	0	0
2	Control	0	1	0	0	0	3	0	63	1	10	2	1	0	58	0	0	1	0	1	2	0	3	0	1	0	0	1	1	0	0	5	1	1	0	0	0	0	0	1	0	0
4	Base	0	0	0	1	0	4	1	33	-1	23	2	1	0	33	0	1	0	0	0	2	0	1	1	0	0	0	1	1	0	0	1	0	0	1	0	1	0	0	0	0	0
4	Base	0	0	0	1	0	5	1	50	0	20	2	1	0	30	0	1	0	0	0	2	0	4	0	1	0	0	1	1	0	0	4	0	1	0	0	1	0	0	0	0	0
3	Swing	0	0	1	0	0	2	0	79	1	20	2	1	0	59	0	0	1	0	1	2	0	3	0	1	0	0	1	1	0	0	4	0	1	0	0	1	0	0	0	0	0
3	Swing	0	0	1	0	0	3	0	57	1	23	2	1	0	36	0	1	0	0	1	1	1	1	1	0	0	0	1	1	0	0	2	0	1	0	0	0	0	1	0	0	0
3	Swing	0	0	1	0	0	4	1	60	1	23	2	1	0	36	0	1	0	0	1	2	0	2	1	0	0	0	3	0	0	1	4	0	1	0	0	1	0	0	0	0	0
5	Placebo	0	0	0	0	1	3	0	61	1	23	2	1	0	42	0	0	1	0	1	1	1	9	0	0	0	1	2	0	1	0	7	1	1	0	0	1	0	0	0	0	0
5	Placebo	0	0	0	0	1	3	0	72	1	15	1	0	1	23	1	0	0	0	0	2	0	1	1	0	0	0	2	0	1	0	1	0	0	0	1	1	0	0	0	0	0
2	Control	0	1	0	0	0	3	0	59	1	51	2	1	0	35	0	1	0	0	1	2	0	1	1	0	0	0	2	0	1	0	2	0	0	0	1	0	0	0	1	0	0
1	No Retaliation	1	0	0	0	0	3	0	64	1	33	3	0	0	45	0	0	1	0	1	1	1	9	0	0	0	1	3	0	0	1	6	1	1	0	0	1	0	0	0	0	0
2	Control	0	1	0	0	0	3	0	30	-1	10	2	1	0	52	0	0	1	0	1	2	0	1	1	0	0	0	3	0	0	1	4	0	0	0	1	1	0	0	0	0	0
5	Placebo	0	0	0	0	1	4	1	35	-1	36	3	0	0	45	0	0	0	0	1	2	0	4	0	1	0	0	3	0	0	1	6	1	0	1	0	1	0	0	0	0	0
1	No Retaliation	1	0	0	0	0	3	0	50	0	45	3	0	0	35	0	1	0	0	1	2	0	1	1	0	0	0	2	0	1	0	3	0	0	1	0	1	0	0	0	0	0
5	Placebo	0	0	0	0	1	4	1	72	1	10	2	1	0	36	0	1	0	0	1	2	0	1	1	0	0	0	1	1	0	0	3	0	0	1	0	1	0	0	0	0	0
4	Base	0	0	0	1	0	4	1	50	0	45	3	0	0	52	0	0	1	0	1	2	0	2	1	0	0	0	2	0	1	0	1	0	1	0	0	1	0	0	0	0	0
3	Swing	0	0	1	0	0	5	1	0	-1	29	2	1	0	57	0	0	1	0	1	2	0	1	1	0	0	0	3	0	0	1	2	0	0	1	0	1	0	0	0	0	0
2	Control	0	1	0	0	0	3	0	49	-1	15	1	0	1	41	0	0	1	0	1	2	0	1	1	0	0	0	2	0	1	0	2	0	0	0	1	1	0	0	0	0	0
4	Base	0	0	0	1	0	2	0	60	1	36	3	0	0	19	1	0	0	0	0	1	1	3	0	1	0	0	2	0	1	0	3	0	1	0	0	1	0	0	0	0	0
5	Placebo	0	0	0	0	1	3	0	13	-1	15	1	0	1	53	0	0	1	0	1	2	0	5	0	0	1	0	3	0	0	1	5	1	1	0	0	1	0	0	0	0	0
4	Base	0	0	0	1	0	5	1	7	-1	10	2	1	0	28	0	1	0	0	0	2	0	2	1	0	0	0	1	1	0	0	3	0	0	1	0	0	0	1	0	0	0
4	Base	0	0	0	1	0	2	0	40	-1	21	3	0	0	47	0	0	1	0	1	1	1	2	1	0	0	0	1	1	0	0	5	1	1	0	0	0	1	0	0	0	0
5	Placebo	0	0	0	0	1	1	0	61	1	31	3	0	0	30	1	1	0	0	0	2	0	4	0	1	0	0	1	1	0	0	5	1	1	0	0	0	0	0	1	0	0
4	Base	0	0	0	1	0	4	1	50	0	10	2	1	0	29	0	1	0	0	0	2	0	2	1	0	0	0	2	0	1	0	2	0	0	1	0	1	0	0	0	0	0
4	Base	0	0	0	1	0	4	1	72	1	21	3	0	0	30	0	1	0	0	0	2	0	3	0	1	0	0	1	1	0	0	5	1	1	0	0	0	0	0	1	0	0
1	No Retaliation	1	0	0	0	0	2	0	75	1	29	2	1	0	21	1	0	0	0	0	2	0	3	0	1	0	0	2	0	1	0	2	0	0	0	1	0	0	1	0	0	0
2	Control	0	1	0	0	0	3	0	65	1	22	3	0	0	37	0	1	0	0	1	2	0	2	1	0	0	0	1	1	0	0	5	1	1	0	0	1	0	0	0	0	0
1	No Retaliation	1	0	0	0	0	1	0	78	1	5	3	0	0	28	0	1	0	0	0	2	0	2	1	0	0	0	2	0	1	0	2	0	1	0	0	1	0	0	0	0	0
2	Control	0	1	0	0	0	4	1	70	1	11	2	1	0	23	1	0	0	0	0	2	0	2	1	0	0	0	2	0	1	0	2	0	0	1	0	0	1	0	0	0	0
1	No Retaliation	1	0	0	0	0	5	1	50	0	36	3	0	0	32	0	1	0	0	0	2	0	2	1	0	0	0	1	1	0	0	3	0	1	0	0	0	1	0	0	0	0
5	Placebo	0	0	0	0	1	3	0	28	-1	3	2	1	0	37	0	1	0	0	1	2	0	4	0	1	0	0	3	0	0	1	5	1	1	0	0	1	0	0	0	0	0
2	Control	0	1	0	0	0	1	0	75	1	34	2	1	0	46	0	0	1	0	1	1	1	1	1	0	0	0	1	1	0	0	4	0	0	1	0	0	1	0	0	0	0
2	Control	0	1	0	0	0	1	0	54	1	16	3	0	0	28	0	1	0	0	0	2	0	1	1	0	0	0	1	1	0	0	3	0	1	0	0	0	1	0	0	0	0
3	Swing	0	0	1	0	0	2	0	31	-1	19	1	0	1	41	0	0	1	0	1	2	0	1	1	0	0	0	1	1	0	0	2	0	1	0	0	1	0	0	0	0	0
4	Base	0	0	0	1	0	3	0	9	-1	19	1	0	1	78	0	0	0	1	1	2	0	2	1	0	0	0	3	0	0	1	3	0	1	0	0	1	0	0	0	0	0
3	Swing	0	0	1	0	0	3	0	9	-1	39	2	1	0	56	0	0	1	0	1	2	0	4	0	1	0	0	3	0	0	1	5	1	1	0	0	1	0	0	0	0	0
5	Placebo	0	0	0	0	1	3	0	59	1	33	3	0	0	30	0	1	0	0	0	2	0	1	1	0	0	0	2	0	1	0	1	0	0	1	0	1	0	0	0	0	0
3	Swing	0	0	1	0	0	3	0	50	0	10	2	1	0	38	0	1	0	0	1	2	0	1	1	0	0	0	1	1	0	0	2	0	0	0	1	1	0	0	0	0	0
2	Control	0	1	0	0	0	4	1	72	1	10	2	1	0	32	0	1	0	0	0	2	0	2	1	0	0	0	1	1	0	0	5	1	1	0	0	1	0	0	0	0	0
5	Placebo	0	0	0	0	1	4	1	30	-1	44	1	0	1	35	0	1	0	0	1	2	0	1	1	0	0	0	3	0	0	1	3	0	1	0	0	1	0	0	0	0	0
5	Placebo	0	0	0	0	1	3	0	38	-1	23	2	1	0	60	0	0	0	1	1	2	0	1	1	0	0	0	3	0	0	1	4	0	1	0	0	1	0	0	0	0	0
5	Placebo	0	0	0	0	1	4	1	70	1	5	3	0	0	28	0	1	0	0	0	2	0	2	1	0	0	0	1	1	0	0	3	0	1	0	0	0	0	0	1	0	0
5	Placebo	0	0	0	0	1	4	1	50	0	5	3	0	0	26	0	1	0	0	0	1	1	1	1	0	0	0	3	0	0	1	2	0	1	0	0	0	0	1	0	0	0
2	Control	0	1	0	0	0	5	1	0	-1	48	2	1	0	24	1	0	0	0	0	2	0	2	1	0	0	0	2	0	1	0	3	0	0	0	1	1	0	0	0	0	0
1	No Retaliation	1	0	0	0	0	2	0	81	1	45	3	0	0	38	0	1	0	0	1	2	0	1	1	0	0	0	3	0	0	1	3	0	0	1	0	1	0	0	0	0	0
1	No Retaliation	1	0	0	0	0	1	0	62	1	22	3	0	0	25	0	1	0	0	0	2	0	2	1	0	0	0	1	1	0	0	5	1	1	0	0	1	0	0	0	0	0
4	Base	0	0	0	1	0	4	1	50	0	5	3	0	0	62	0	0	0	1	1	2	0	9	0	0	0	1	3	0	0	1	6	1	1	0	0	1	0	0	0	0	0
4	Base	0	0	0	1	0	2	0	65	1	10	2	1	0	37	0	1	0	0	1	2	0	3	0	1	0	0	1	1	0	0	4	0	1	0	0	1	0	0	0	0	0
5	Placebo	0	0	0	0	1	1	0	71	1	23	2	1	0	70	0	0	0	1	1	2	0	3	0	1	0	0	2	0	1	0	5	1	0	1	0	1	0	0	0	0	0
4	Base	0	0	0	1	0	4	1	10	-1	10	2	1	0	34	0	0	0	0	0	1	1	3	0	1	0	0	2	0	1	0	4	0	0	1	0	1	0	0	0	0	0
1	No Retaliation	1	0	0	0	0	5	1	72	1	31	3	0	0	53	0	0	1	0	1	2	0	4	0	1	0	0	3	0	0	1	5	1	0	0	1	1	0	0	0	0	0
5	Placebo	0	0	0	0	1	3	0	50	0	14	3	0	0	37	0	1	0	0	1	2	0	4	0	1	0	0	2	0	1	0	5	1	1	0	0	1	0	0	0	0	0
5	Placebo	0	0	0	0	1	2	0	49	-1	43	1	0	1	43	0	0	1	0	1	2	0	4	0	1	0	0	2	0	1	0	5	1	0	1	0	1	0	0	0	0	0
3	Swing	0	0	1	0	0	2	0	59	1	10	2	1	0	32	0	1	0	0	0	1	1	2	1	0	0	0	2	0	1	0	5	1	1	0	0	0	0	1	0	0	0
3	Swing	0	0	1	0	0	4	1	76	1	NA	3	0	0	39	0	1	0	0	1	1	1	4	0	1	0	0	2	0	1	0	3	0	1	0	0	1	0	0	0	0	0
2	Control	0	1	0	0	0	4	1	40	-1	42	1	0	1	43	0	0	1	0	1	2	0	1	1	0	0	0	2	0	1	0	2	0	0	1	0	1	0	0	0	0	0
4	Base	0	0	0	1	0	5	1	10	-1	16	3	0	0	60	0	0	0	1	1	1	1	3	0	1	0	0	2	0	1	0	5	1	1	0	0	1	0	0	0	0	0
5	Placebo	0	0	0	0	1	1	0	87	1	23	2	1	0	65	0	0	0	1	1	2	0	2	1	0	0	0	1	1	0	0	2	0	0	1	0	1	0	0	0	0	0
4	Base	0	0	0	1	0	1	0	97	1	14	3	0	0	44	0	0	1	0	1	2	0	2	1	0	0	0	1	1	0	0	3	0	1	0	0	0	1	0	0	0	0
2	Control	0	1	0	0	0	3	0	80	1	11	2	1	0	52	0	0	1	0	1	2	0	1	1	0	0	0	1	1	0	0	3	0	0	1	0	0	1	0	0	0	0
4	Base	0	0	0	1	0	3	0	100	1	39	2	1	0	36	0	1	0	0	1	2	0	4	0	1	0	0	1	1	0	0	5	1	1	1	0	1	0	0	0	0	0
2	Control	0	1	0	0	0	5	1	99	1	10	2	1	0	47	0	0	1	0	1	2	0	2	1	0	0	0	2	0	1	0	3	0	1	0	0	1	0	0	0	0	0
2	Control	0	1	0	0	0	3	0	62	1	20	2	1	0	45	0	0	1	0	1	2	0	4	0	1	0	0	1	1	0	0	3	0	1	0	0	1	0	0	0	0	0
1	No Retaliation	1	0	0	0	0	4	1	78	1	23	2	1	0	31	0	1	0	0	0	2	0	4	0	1	0	0	3	0	0	1	3	0	1	0	0	1	0	0	0	0	0
3	Swing	0	0	1	0	0	1	0	0	-1	23	2	1	0	26	0	1	0	0	0	2	0	2	1	0	0	0	2	0	1	0	2	0	0	0	1	0	1	0	0	0	0
5	Placebo	0	0	0	0	1	4	1	45	-1	14	3	0	0	60	0	0	0	1	1	2	0	2	1	0	0	0	1	1	0	0	5	1	1	0	0	0	1	0	0	0	0
1	No Retaliation	1	0	0	0	0	4	1	68	1	46	1	0	1	25	0	1	0	0	0	2	0	2	1	0	0	0	1	1	0	0	3	0	1	0	0	1	0	0	0	0	0
1	No Retaliation	1	0	0	0	0	3	0	71	1	3	2	1	0	85	0	0	0	1	1	2	0	2	1	0	0	0	1	1	0	0	5	1	0	1	0	1	0	0	0	0	0
4	Base	0	0	0	1	0	5	1	10	-1	48	2	1	0	48	0	0	1	0	1	2	0	4	0	1	0	0	3	0	0	1	6	1	1	0	0	1	0	0	0	0	0
4	Base	0	0	0	1	0	5	1	73	1	10	2	1	0	42	0	0	1	0	1	2	0	1	1	0	0	0	3	0	0	1	3	0	0	0	1	1	0	0	0	0	0
2	Control	0	1	0	0	0	3	0	30	-1	51	2	1	0	35	0	1	0	0	1	2	0	5	0	0	1	0	1	1	0	0	6	1	1	0	0	1	0	0	0	0	0
4	Base	0	0	0	1	0	3	0	60	1	26	1	0	1	34	0	1	0	0	0	2	0	1	1	0	0	0	2	0	1	0	2	0	0	0	1	1	0	0	0	0	0
1	No Retaliation	1	0	0	0	0	4	1	40	-1	36	3	0	0	52	0	0	1	0	1	2	0	3	0	1	0	0	1	1	0	0	4	0	1	0	0	1	0	0	0	0	0
3	Swing	0	0	1	0	0	3	0	32	-1	5	3	0	0	48	0	0	1	0	1	2	0	2	1	0	0	0	3	0	0	1	4	0	1	0	0	1	0	0	0	0	0
3	Swing	0	0	1	0	0	3	0	50	0	11	2	1	0	53	0	0	1	0	1	2	0	1	1	0	0	0	2	0	1	0	2	0	0	1	0	0	1	0	0	0	0
4	Base	0	0	0	1	0	4	1	50	0	33	3	0	0	32	0	1	0	0	0	2	0	3	0	1	0	0	3	0	0	1	2	0	1	0	0	1	0	0	0	0	0
1	No Retaliation	1	0	0	0	0	4	1	50	0	34	2	1	0	46	0	0	1	0	1	2	0	2	1	0	0	0	1	1	0	0	2	0	1	0	0	0	1	0	0	0	0
1	No Retaliation	1	0	0	0	0	4	1	75	1	11	2	1	0	47	0	0	1	0	1	2	0	2	1	0	0	0	1	1	0	0	3	0	1	0	0	0	1	0	0	0	0
2	Control	0	1	0	0	0	5	1	95	1	30	2	1	0	43	0	0	1	0	1	2	0	9	0	0	0	1	3	0	0	1	6	1	1	0	0	1	0	0	0	0	0
5	Placebo	0	0	0	0	1	5	1	100	1	33	3	0	0	39	0	1	0	0	1	2	0	4	0	1	0	0	3	0	0	1	6	1	1	0	0	1	0	0	0	0	0
1	No Retaliation	1	0	0	0	0	3	0	74	1	25	1	0	1	61	0	0	0	1	1	2	0	1	1	0	0	0	1	1	0	0	3	0	0	1	0	0	1	0	0	0	0
4	Base	0	0	0	1	0	4	1	36	-1	1	1	0	1	31	0	1	0	0	0	2	0	3	0	1	0	0	3	0	0	1	2	0	0	1	0	1	0	0	0	0	0
1	No Retaliation	1	0	0	0	0	3	0	51	1	51	2	1	0	35	0	1	0	0	1	2	0	2	1	0	0	0	2	0	1	0	2	0	0	1	0	1	0	0	0	0	0
2	Control	0	1	0	0	0	4	1	89	1	39	2	1	0	42	0	0	1	0	1	1	1	6	0	0	1	0	3	0	0	1	7	1	1	0	0	1	0	0	0	0	0
1	No Retaliation	1	0	0	0	0	3	0	59	1	10	2	1	0	18	1	0	0	0	0	2	0	2	1	0	0	0	3	0	0	1	2	0	0	0	1	1	0	0	0	0	0
3	Swing	0	0	1	0	0	4	1	71	1	10	2	1	0	44	0	0	1	0	1	2	0	2	1	0	0	0	1	1	0	0	5	1	1	0	0	1	0	0	0	0	0
1	No Retaliation	1	0	0	0	0	3	0	28	-1	10	2	1	0	33	0	1	0	0	0	2	0	1	1	0	0	0	3	0	0	1	2	0	0	1	0	1	0	0	0	0	0
5	Placebo	0	0	0	0	1	3	0	40	-1	45	3	0	0	66	0	0	0	1	1	2	0	6	0	0	1	0	2	0	1	0	4	0	0	1	0	1	0	0	0	0	0
5	Placebo	0	0	0	0	1	4	1	48	-1	33	3	0	0	40	0	0	1	0	1	1	1	8	0	0	0	1	3	0	0	1	5	1	1	0	0	1	0	0	0	0	0
1	No Retaliation	1	0	0	0	0	3	0	68	1	50	1	0	1	28	0	1	0	0	0	2	0	3	0	1	0	0	2	0	1	0	3	0	1	0	0	1	0	0	0	0	0
2	Control	0	1	0	0	0	3	0	45	-1	49	3	0	0	30	0	1	0	0	0	2	0	2	1	0	0	0	1	1	0	0	5	1	1	0	0	1	0	0	0	0	0
2	Control	0	1	0	0	0	3	0	43	-1	14	3	0	0	42	0	0	1	0	1	2	0	1	1	0	0	0	3	0	0	1	3	0	1	0	0	1	0	0	0	0	0
2	Control	0	1	0	0	0	2	0	81	1	45	3	0	0	38	0	1	0	0	1	2	0	1	1	0	0	0	3	0	0	1	3	0	0	1	0	1	0	0	0	0	0
1	No Retaliation	1	0	0	0	0	1	0	30	-1	44	1	0	1	43	0	0	1	0	1	2	0	1	1	0	0	0	3	0	0	1	2	0	1	0	0	1	0	0	0	0	0
3	Swing	0	0	1	0	0	4	1	41	-1	45	3	0	0	59	0	0	1	0	1	1	1	1	1	0	0	0	3	0	0	1	5	1	0	1	0	1	0	0	0	0	0
4	Base	0	0	0	1	0	2	0	18	-1	45	3	0	0	18	1	0	0	0	0	2	0	1	1	0	0	0	2	0	1	0	2	0	0	0	1	0	0	1	0	0	0
4	Base	0	0	0	1	0	3	0	60	1	48	2	1	0	28	0	1	0	0	0	2	0	3	0	1	0	0	2	0	1	0	3	0	0	1	0	1	0	0	0	0	0
1	No Retaliation	1	0	0	0	0	4	1	64	1	36	3	0	0	34	0	1	0	0	0	2	0	9	0	0	0	1	1	1	0	0	5	1	1	0	0	0	0	0	1	0	0
5	Placebo	0	0	0	0	1	1	0	75	1	26	1	0	1	27	0	1	0	0	0	2	0	3	0	1	0	0	2	0	1	0	4	0	1	0	0	1	0	0	0	0	0
5	Placebo	0	0	0	0	1	2	0	78	1	23	2	1	0	24	1	0	0	0	0	2	0	5	0	0	1	0	1	1	0	0	4	0	1	0	0	1	0	0	0	0	0
4	Base	0	0	0	1	0	4	1	64	1	44	1	0	1	26	0	1	0	0	0	2	0	2	1	0	0	0	3	0	0	1	3	0	1	0	0	1	0	0	0	0	0
3	Swing	0	0	1	0	0	2	0	28	-1	13	1	0	1	72	0	0	0	1	1	2	0	2	1	0	0	0	3	0	0	1	4	0	0	1	0	1	0	0	0	0	0
5	Placebo	0	0	0	0	1	4	1	70	1	36	3	0	0	57	0	0	1	0	1	2	0	2	1	0	0	0	3	0	0	1	5	1	0	1	0	1	0	0	0	0	0
3	Swing	0	0	1	0	0	3	0	50	0	34	2	1	0	76	0	0	0	1	1	2	0	1	1	0	0	0	3	0	0	1	3	0	0	1	0	1	0	0	0	0	0
3	Swing	0	0	1	0	0	3	0	50	0	26	1	0	1	49	0	0	1	0	1	2	0	NA	NA	NA	NA	NA	3	0	0	1	2	0	1	0	0	1	0	0	0	0	0
4	Base	0	0	0	1	0	4	1	5	-1	17	1	0	1	43	0	0	1	0	1	2	0	8	0	0	0	1	3	0	0	1	6	1	1	0	0	1	0	0	0	0	0
3	Swing	0	0	1	0	0	4	1	60	1	34	2	1	0	59	0	0	1	0	1	2	0	1	1	0	0	0	1	1	0	0	5	1	0	0	1	1	0	0	0	0	0
1	No Retaliation	1	0	0	0	0	1	0	63	1	31	3	0	0	42	0	0	1	0	1	2	0	5	0	0	1	0	3	0	0	1	5	1	1	0	0	1	0	0	0	0	0
1	No Retaliation	1	0	0	0	0	3	0	0	-1	16	3	0	0	19	1	0	0	0	0	2	0	1	1	0	0	0	2	0	1	0	2	0	0	0	1	1	0	0	0	0	0
3	Swing	0	0	1	0	0	3	0	23	-1	20	2	1	0	62	0	0	0	1	1	2	0	3	0	1	0	0	3	0	0	1	3	0	0	1	0	1	0	0	0	0	0
1	No Retaliation	1	0	0	0	0	1	0	42	-1	10	2	1	0	31	0	1	0	0	0	2	0	3	0	1	0	0	2	0	1	0	2	0	0	1	0	1	0	0	0	0	0
1	No Retaliation	1	0	0	0	0	3	0	50	0	4	1	0	1	32	0	1	0	0	0	2	0	1	1	0	0	0	2	0	1	0	2	0	0	0	1	1	0	0	0	0	0
4	Base	0	0	0	1	0	4	1	50	0	22	3	0	0	71	0	0	0	1	1	2	0	2	1	0	0	0	2	0	1	0	4	0	0	1	0	1	0	0	0	0	0
2	Control	0	1	0	0	0	2	0	50	0	42	1	0	1	58	0	0	1	0	1	2	0	6	0	0	1	0	3	0	0	1	5	1	0	1	0	1	0	0	0	0	0
5	Placebo	0	0	0	0	1	3	0	50	0	33	3	0	0	35	0	1	0	0	1	2	0	1	1	0	0	0	2	0	1	0	3	0	0	0	1	0	0	0	1	0	0
3	Swing	0	0	1	0	0	3	0	62	1	5	3	0	0	36	0	1	0	0	1	2	0	1	1	0	0	0	2	0	1	0	3	0	0	1	0	1	0	0	0	0	0
2	Control	0	1	0	0	0	1	0	74	1	10	2	1	0	39	0	1	0	0	1	2	0	3	0	1	0	0	1	1	0	0	5	1	0	0	1	1	0	0	0	0	0
3	Swing	0	0	1	0	0	3	0	37	-1	31	3	0	0	35	0	1	0	0	1	2	0	2	1	0	0	0	1	1	0	0	4	0	0	1	0	1	0	0	0	0	0
1	No Retaliation	1	0	0	0	0	3	0	49	-1	35	1	0	1	20	1	0	0	0	0	2	0	1	1	0	0	0	2	0	1	0	2	0	0	1	0	1	0	0	0	0	0
2	Control	0	1	0	0	0	1	0	13	-1	23	2	1	0	50	0	0	1	0	1	2	0	8	0	0	0	1	2	0	1	0	6	1	1	0	0	1	0	0	0	0	0
2	Control	0	1	0	0	0	1	0	63	1	35	1	0	1	70	0	0	0	1	1	2	0	2	1	0	0	0	1	1	0	0	3	0	0	1	0	1	0	0	0	0	0
4	Base	0	0	0	1	0	3	0	57	1	39	2	1	0	43	0	0	1	0	1	2	0	1	1	0	0	0	1	1	0	0	4	0	0	1	0	1	0	0	0	0	0
3	Swing	0	0	1	0	0	3	0	61	1	17	1	0	1	33	0	1	0	0	0	2	0	1	1	0	0	0	1	1	0	0	4	0	0	1	0	0	1	0	0	0	0
5	Placebo	0	0	0	0	1	3	0	32	-1	51	2	1	0	29	0	1	0	0	0	2	0	2	1	0	0	0	1	1	0	0	3	0	1	0	0	1	0	0	0	0	0
2	Control	0	1	0	0	0	3	0	26	-1	23	2	1	0	51	0	0	1	0	1	1	1	2	1	0	0	0	1	1	0	0	4	0	0	1	0	1	0	0	0	0	0
3	Swing	0	0	1	0	0	3	0	90	1	10	2	1	0	41	0	0	1	0	1	2	0	2	1	0	0	0	1	1	0	0	3	0	0	1	0	1	0	0	0	0	0
1	No Retaliation	1	0	0	0	0	2	0	19	-1	18	1	0	1	41	0	0	1	0	1	2	0	2	1	0	0	0	3	0	0	1	2	0	1	0	0	1	0	0	0	0	0
4	Base	0	0	0	1	0	3	0	62	1	7	3	0	0	72	0	0	0	1	1	2	0	4	0	1	0	0	1	1	0	0	4	0	0	1	0	1	0	0	0	0	0
3	Swing	0	0	1	0	0	3	0	51	1	23	2	1	0	74	0	0	0	1	1	2	0	2	1	0	0	0	1	1	0	0	3	0	0	1	0	1	0	0	0	0	0
3	Swing	0	0	1	0	0	4	1	21	-1	39	2	1	0	39	0	1	0	0	1	2	0	2	1	0	0	0	1	1	0	0	3	0	0	1	0	0	1	0	0	0	0
3	Swing	0	0	1	0	0	3	0	53	1	33	3	0	0	34	0	1	0	0	0	2	0	1	1	0	0	0	1	1	0	0	6	1	0	0	1	1	0	0	0	0	0
3	Swing	0	0	1	0	0	3	0	69	1	42	1	0	1	64	0	0	0	1	1	2	0	1	1	0	0	0	3	0	0	1	3	0	1	0	0	1	0	0	0	0	0
5	Placebo	0	0	0	0	1	2	0	65	1	22	3	0	0	65	0	0	0	1	1	2	0	3	0	1	0	0	1	1	0	0	4	0	0	1	0	1	0	0	0	0	0
1	No Retaliation	1	0	0	0	0	1	0	50	0	34	2	1	0	27	0	1	0	0	0	2	0	2	1	0	0	0	3	0	0	1	4	0	0	1	0	1	0	0	0	0	0
4	Base	0	0	0	1	0	4	1	49	-1	37	1	0	1	34	0	1	0	0	0	2	0	1	1	0	0	0	2	0	1	0	3	0	1	0	0	0	1	0	0	0	0
3	Swing	0	0	1	0	0	2	0	62	1	29	2	1	0	32	0	1	0	0	0	2	0	1	1	0	0	0	1	1	0	0	3	0	1	0	0	0	0	0	1	0	0
1	No Retaliation	1	0	0	0	0	3	0	66	1	48	2	1	0	45	0	0	1	0	1	1	1	1	1	0	0	0	1	1	0	0	5	1	1	0	0	0	0	0	0	0	1
2	Control	0	1	0	0	0	4	1	74	1	5	3	0	0	63	0	0	0	1	1	2	0	3	0	1	0	0	3	0	0	1	5	1	0	1	0	1	0	0	0	0	0
4	Base	0	0	0	1	0	3	0	61	1	5	3	0	0	54	0	0	1	0	1	2	0	3	0	1	0	0	3	0	0	1	5	1	1	0	0	1	0	0	0	0	0
1	No Retaliation	1	0	0	0	0	3	0	79	1	3	2	1	0	50	0	0	1	0	1	2	0	3	0	1	0	0	2	0	1	0	6	1	0	0	1	0	0	0	1	0	0
5	Placebo	0	0	0	0	1	3	0	50	0	8	3	0	0	68	0	0	0	1	1	1	1	4	0	1	0	0	1	1	0	0	2	0	0	1	0	1	0	0	0	0	0
4	Base	0	0	0	1	0	2	0	47	-1	15	1	0	1	23	1	0	0	0	0	2	0	3	0	1	0	0	3	0	0	1	3	0	1	0	0	1	0	0	0	0	0
2	Control	0	1	0	0	0	5	1	59	1	10	2	1	0	39	0	1	0	0	1	2	0	3	0	1	0	0	1	1	0	0	2	0	0	1	0	1	0	0	0	0	0
4	Base	0	0	0	1	0	4	1	62	1	34	2	1	0	20	1	0	0	0	0	1	1	4	0	1	0	0	1	1	0	0	4	0	1	0	0	0	1	0	0	0	0
2	Control	0	1	0	0	0	1	0	50	0	1	1	0	1	71	0	0	0	1	1	2	0	1	1	0	0	0	2	0	1	0	2	0	0	1	0	1	0	0	0	0	0
1	No Retaliation	1	0	0	0	0	1	0	60	1	31	3	0	0	70	0	0	0	1	1	2	0	3	0	1	0	0	3	0	0	1	2	0	0	1	0	1	0	0	0	0	0
3	Swing	0	0	1	0	0	1	0	NA	NA	4	1	0	1	61	0	0	0	1	1	2	0	4	0	1	0	0	1	1	0	0	5	1	1	0	0	1	0	0	0	0	0
4	Base	0	0	0	1	0	4	1	33	-1	50	1	0	1	68	0	0	0	1	1	2	0	2	1	0	0	0	1	1	0	0	3	0	0	1	0	1	0	0	0	0	0
4	Base	0	0	0	1	0	3	0	51	1	1	1	0	1	31	0	1	0	0	0	2	0	2	1	0	0	0	3	0	0	1	3	0	0	1	0	1	0	0	0	0	0
5	Placebo	0	0	0	0	1	3	0	19	-1	23	2	1	0	40	0	0	1	0	1	2	0	3	0	1	0	0	3	0	0	1	3	0	1	0	0	1	0	0	0	0	0
5	Placebo	0	0	0	0	1	4	1	83	1	45	3	0	0	24	1	0	0	0	0	2	0	1	1	0	0	0	2	0	1	0	2	0	1	0	0	1	0	0	0	0	0
4	Base	0	0	0	1	0	5	1	82	1	23	2	1	0	66	0	0	0	1	1	2	0	2	1	0	0	0	1	1	0	0	2	0	0	1	0	1	0	0	0	0	0
2	Control	0	1	0	0	0	2	0	35	-1	45	3	0	0	63	0	0	0	1	1	2	0	2	1	0	0	0	2	0	1	0	4	0	0	1	0	1	0	0	0	0	0
2	Control	0	1	0	0	0	4	1	57	1	17	1	0	1	29	0	1	0	0	0	2	0	2	1	0	0	0	2	0	1	0	2	0	1	0	0	1	0	0	0	0	0
4	Base	0	0	0	1	0	1	0	0	-1	11	2	1	0	39	0	1	0	0	1	2	0	4	0	1	0	0	2	0	1	0	5	1	1	0	0	1	0	0	0	0	0
1	No Retaliation	1	0	0	0	0	2	0	77	1	39	2	1	0	79	0	0	0	1	1	2	0	2	1	0	0	0	1	1	0	0	2	0	0	1	0	1	0	0	0	0	0
2	Control	0	1	0	0	0	1	0	72	1	21	3	0	0	69	0	0	0	1	1	2	0	5	0	0	1	0	1	1	0	0	5	1	1	0	0	1	0	0	0	0	0
4	Base	0	0	0	1	0	3	0	58	1	33	3	0	0	44	0	0	1	0	1	2	0	4	0	1	0	0	2	0	1	0	6	1	1	0	0	1	0	0	0	0	0
3	Swing	0	0	1	0	0	1	0	11	-1	39	2	1	0	71	0	0	0	1	1	1	1	2	1	0	0	0	1	1	0	0	5	1	1	0	0	1	0	0	0	0	0
1	No Retaliation	1	0	0	0	0	1	0	80	1	14	3	0	0	38	0	1	0	0	1	1	1	3	0	1	0	0	1	1	0	0	4	0	1	0	0	1	0	0	0	0	0
3	Swing	0	0	1	0	0	4	1	57	1	10	2	1	0	18	1	0	0	0	0	2	0	3	0	1	0	0	1	1	0	0	2	0	1	0	0	1	0	0	0	0	0
5	Placebo	0	0	0	0	1	1	0	100	1	6	2	1	0	25	0	1	0	0	0	2	0	3	0	1	0	0	2	0	1	0	5	1	1	0	0	1	0	0	0	0	0
2	Control	0	1	0	0	0	3	0	50	0	45	3	0	0	49	0	0	1	0	1	1	1	2	1	0	0	0	1	1	0	0	4	0	1	0	0	1	0	0	0	0	0
5	Placebo	0	0	0	0	1	3	0	50	0	10	2	1	0	54	0	0	1	0	1	1	1	2	1	0	0	0	3	0	0	1	3	0	1	0	0	1	0	0	0	0	0
1	No Retaliation	1	0	0	0	0	3	0	44	-1	14	3	0	0	27	0	1	0	0	0	2	0	1	1	0	0	0	2	0	1	0	3	0	1	0	0	1	0	0	0	0	0
5	Placebo	0	0	0	0	1	3	0	38	-1	1	1	0	1	71	0	0	0	1	1	2	0	1	1	0	0	0	3	0	0	1	4	0	0	1	0	1	0	0	0	0	0
1	No Retaliation	1	0	0	0	0	3	0	49	-1	19	1	0	1	32	0	1	0	0	0	2	0	3	0	1	0	0	1	1	0	0	6	1	1	0	0	0	0	0	0	0	1
5	Placebo	0	0	0	0	1	5	1	50	0	33	3	0	0	39	0	1	0	0	1	1	1	1	1	0	0	0	2	0	1	0	2	0	0	1	0	0	0	1	0	0	0
5	Placebo	0	0	0	0	1	3	0	27	-1	45	3	0	0	22	1	0	0	0	0	2	0	2	1	0	0	0	3	0	0	1	1	0	0	1	1	1	0	0	0	0	0
5	Placebo	0	0	0	0	1	2	0	55	1	31	3	0	0	70	0	0	0	1	1	2	0	3	0	1	0	0	3	0	0	1	5	1	0	1	0	1	0	0	0	0	0
3	Swing	0	0	1	0	0	4	1	8	-1	31	3	0	0	63	0	0	0	1	1	2	0	2	1	0	0	0	2	0	1	0	4	0	1	0	0	1	0	0	0	0	0
3	Swing	0	0	1	0	0	4	1	79	1	36	3	0	0	45	0	0	0	0	1	2	0	2	1	0	0	0	1	1	0	0	3	0	0	0	1	1	0	0	0	0	0
3	Swing	0	0	1	0	0	3	0	59	1	NA	3	0	0	29	0	1	0	0	0	1	1	3	0	1	0	0	1	1	0	0	2	0	1	0	0	0	0	0	0	1	0
4	Base	0	0	0	1	0	2	0	47	-1	5	3	0	0	64	0	0	0	1	1	2	0	3	0	1	0	0	1	1	0	0	3	0	1	0	0	1	0	0	0	0	0
1	No Retaliation	1	0	0	0	0	4	1	65	1	44	1	0	1	36	0	1	0	0	1	2	0	1	1	0	0	0	2	0	1	0	2	0	1	0	0	1	0	0	0	0	0
4	Base	0	0	0	1	0	1	0	57	1	5	3	0	0	27	0	1	0	0	0	1	1	4	0	1	0	0	1	1	0	0	5	1	1	0	0	0	1	0	0	0	0
3	Swing	0	0	1	0	0	2	0	40	-1	3	2	1	0	71	0	0	0	1	1	2	0	1	1	0	0	0	3	0	0	1	2	0	0	1	0	1	0	0	0	0	0
1	No Retaliation	1	0	0	0	0	4	1	47	-1	39	2	1	0	59	0	0	1	0	1	2	0	2	1	0	0	0	1	1	0	0	3	0	1	0	0	1	0	0	0	0	0
1	No Retaliation	1	0	0	0	0	2	0	71	1	33	3	0	0	40	0	0	1	0	1	1	1	7	0	0	0	1	3	0	0	1	6	1	1	0	0	1	0	0	0	0	0
5	Placebo	0	0	0	0	1	3	0	50	0	16	3	0	0	68	0	0	0	1	1	2	0	3	0	1	0	0	3	0	0	1	3	0	0	1	0	1	0	0	0	0	0
1	No Retaliation	1	0	0	0	0	4	1	60	1	14	3	0	0	61	0	0	0	1	1	2	0	2	1	0	0	0	3	0	0	1	4	0	1	0	0	1	0	0	0	0	0
4	Base	0	0	0	1	0	4	1	57	1	45	3	0	0	46	0	0	1	0	1	2	0	4	0	1	0	0	3	0	0	1	6	1	1	0	0	1	0	0	0	0	0
5	Placebo	0	0	0	0	1	3	0	35	-1	48	2	1	0	19	1	0	0	0	0	2	0	1	1	0	0	0	2	0	1	0	2	0	0	0	1	0	0	1	0	0	0
1	No Retaliation	1	0	0	0	0	1	0	79	1	18	1	0	1	75	0	0	0	1	1	1	1	3	0	1	0	0	1	1	0	0	5	1	0	1	0	1	0	0	0	0	0
2	Control	0	1	0	0	0	3	0	75	1	4	1	0	1	28	0	1	0	0	0	2	0	1	1	0	0	0	2	0	1	0	2	0	0	1	0	1	0	0	0	0	0
1	No Retaliation	1	0	0	0	0	4	1	79	1	29	2	1	0	27	0	1	0	0	0	2	0	2	1	0	0	0	1	1	0	0	2	0	0	0	1	1	0	0	0	0	0
2	Control	0	1	0	0	0	4	1	50	0	51	2	1	0	62	0	0	0	1	1	2	0	2	1	0	0	0	1	1	0	0	2	0	1	0	0	1	0	0	0	0	0
4	Base	0	0	0	1	0	5	1	50	0	44	1	0	1	26	0	1	0	0	0	2	0	1	1	0	0	0	2	0	1	0	2	0	0	1	0	1	0	0	0	0	0
5	Placebo	0	0	0	0	1	3	0	50	0	8	3	0	0	48	0	0	1	0	1	2	0	2	1	0	0	0	1	1	0	0	4	0	1	0	0	0	0	0	1	0	0
5	Placebo	0	0	0	0	1	1	0	60	1	5	3	0	0	76	0	0	0	1	1	2	0	9	0	0	0	1	1	1	0	0	5	1	1	0	0	1	0	0	0	0	0
5	Placebo	0	0	0	0	1	3	0	50	0	38	3	0	0	34	0	1	0	0	0	2	0	2	1	0	0	0	2	0	1	0	5	1	1	0	0	0	0	0	1	0	0
3	Swing	0	0	1	0	0	2	0	69	1	23	2	1	0	60	0	0	0	1	1	2	0	2	1	0	0	0	2	0	1	0	5	1	1	0	0	1	0	0	0	0	0
2	Control	0	1	0	0	0	3	0	40	-1	36	3	0	0	52	0	0	1	0	1	2	0	2	1	0	0	0	1	1	0	0	2	0	1	0	0	1	0	0	0	0	0
3	Swing	0	0	1	0	0	2	0	43	-1	15	1	0	1	75	0	0	0	1	1	2	0	3	0	1	0	0	1	1	0	0	2	0	0	1	0	1	0	0	0	0	0
3	Swing	0	0	1	0	0	3	0	50	0	15	1	0	1	58	0	0	1	0	1	2	0	2	1	0	0	0	2	0	1	0	4	0	1	0	0	1	0	0	0	0	0
5	Placebo	0	0	0	0	1	5	1	45	-1	21	3	0	0	65	0	0	0	1	1	2	0	3	0	1	0	0	3	0	0	1	4	0	0	1	0	1	0	0	0	0	0
2	Control	0	1	0	0	0	1	0	93	1	49	3	0	0	70	0	0	0	1	1	2	0	4	0	1	0	0	2	0	1	0	5	1	0	1	0	1	0	0	0	0	0
2	Control	0	1	0	0	0	4	1	75	1	34	2	1	0	25	0	1	0	0	0	1	1	2	1	0	0	0	1	1	0	0	2	0	0	1	1	0	1	0	0	0	0
1	No Retaliation	1	0	0	0	0	2	0	54	1	7	3	0	0	59	0	0	0	0	1	2	0	4	0	1	0	0	3	0	0	1	5	1	1	0	0	1	0	0	0	0	0
4	Base	0	0	0	1	0	3	0	78	1	9	3	0	0	61	0	0	0	1	1	2	0	2	1	0	0	0	1	1	0	0	5	1	0	1	0	1	0	0	0	0	0
1	No Retaliation	1	0	0	0	0	3	0	52	1	11	2	1	0	47	0	0	1	0	1	2	0	6	0	0	1	0	3	0	0	1	3	0	0	1	0	1	0	0	0	0	0
1	No Retaliation	1	0	0	0	0	2	0	50	0	15	1	0	1	75	0	0	0	1	1	2	0	5	0	0	1	0	3	0	0	1	3	0	0	1	0	1	0	0	0	0	0
2	Control	0	1	0	0	0	4	1	25	-1	5	3	0	0	21	1	0	0	0	0	2	0	1	1	0	0	0	2	0	1	0	2	0	1	0	0	0	0	1	0	0	0
1	No Retaliation	1	0	0	0	0	4	1	91	1	33	3	0	0	36	0	1	0	0	1	2	0	5	0	0	1	0	3	0	0	1	5	1	1	0	0	1	0	0	0	0	0
2	Control	0	1	0	0	0	2	0	79	1	5	3	0	0	75	0	0	0	1	1	2	0	1	1	0	0	0	1	1	0	0	3	0	0	1	0	0	1	0	0	0	0
4	Base	0	0	0	1	0	4	1	29	-1	39	2	1	0	33	0	1	0	0	0	2	0	2	1	0	0	0	1	1	0	0	2	0	0	1	0	1	0	0	0	0	0
5	Placebo	0	0	0	0	1	2	0	9	-1	5	3	0	0	57	0	0	1	0	1	2	0	3	0	1	0	0	3	0	0	1	5	1	0	1	0	1	0	0	0	0	0
4	Base	0	0	0	1	0	2	0	41	-1	42	1	0	1	35	0	1	0	0	1	2	0	3	0	1	0	0	3	0	0	1	2	0	1	0	0	1	0	0	0	0	0
5	Placebo	0	0	0	0	1	3	0	72	1	33	3	0	0	51	0	0	1	0	1	2	0	6	0	0	1	0	1	1	0	0	3	0	0	1	0	1	0	0	0	0	0
3	Swing	0	0	1	0	0	3	0	47	-1	39	2	1	0	70	0	0	0	1	1	2	0	2	1	0	0	0	2	0	1	0	2	0	0	1	0	0	0	0	0	1	0
4	Base	0	0	0	1	0	4	1	44	-1	44	1	0	1	21	1	0	0	0	0	2	0	1	1	0	0	0	2	0	1	0	4	0	1	1	0	1	0	0	0	0	0
5	Placebo	0	0	0	0	1	3	0	79	1	36	3	0	0	72	0	0	0	1	1	2	0	3	0	1	0	0	1	1	0	0	2	0	0	1	0	1	0	0	0	0	0
5	Placebo	0	0	0	0	1	3	0	52	1	32	3	0	0	37	0	1	0	0	1	2	0	1	1	0	0	0	2	0	1	0	3	0	0	0	1	1	0	0	0	0	0
1	No Retaliation	1	0	0	0	0	2	0	61	1	3	2	1	0	78	0	0	0	1	1	2	0	1	1	0	0	0	2	0	1	0	2	0	0	1	0	1	0	0	0	0	0
3	Swing	0	0	1	0	0	5	1	52	1	38	3	0	0	47	0	0	1	0	1	2	0	1	1	0	0	0	3	0	0	1	3	0	0	1	0	1	0	0	0	0	0
5	Placebo	0	0	0	0	1	3	0	30	-1	26	1	0	1	51	0	0	1	0	1	2	0	2	1	0	0	0	3	0	0	1	2	0	0	1	0	1	0	0	0	0	0
5	Placebo	0	0	0	0	1	3	0	43	-1	45	3	0	0	75	0	0	0	1	1	2	0	4	0	1	0	0	2	0	1	0	5	1	0	1	0	1	0	0	0	0	0
1	No Retaliation	1	0	0	0	0	2	0	69	1	11	2	1	0	21	1	0	0	0	0	2	0	1	1	0	0	0	3	0	0	1	1	0	0	0	1	1	0	0	0	0	0
2	Control	0	1	0	0	0	3	0	50	0	24	2	1	0	35	0	1	0	0	1	2	0	3	0	1	0	0	2	0	1	0	2	0	0	1	0	1	0	0	0	0	0
2	Control	0	1	0	0	0	4	1	43	-1	31	3	0	0	30	0	1	0	0	0	2	0	3	0	1	0	0	3	0	0	1	2	0	0	1	0	1	0	0	0	0	0
3	Swing	0	0	1	0	0	5	1	93	1	10	2	1	0	39	0	1	0	0	1	1	1	9	0	0	0	1	3	0	0	1	7	1	1	0	0	1	0	0	0	0	0
4	Base	0	0	0	1	0	2	0	40	-1	39	2	1	0	63	0	0	0	1	1	2	0	3	0	1	0	0	2	0	1	0	6	1	1	0	0	1	0	0	0	0	0
3	Swing	0	0	1	0	0	3	0	25	-1	45	3	0	0	62	0	0	0	1	1	2	0	2	1	0	0	0	2	0	1	0	3	0	0	1	0	0	0	1	0	0	0
4	Base	0	0	0	1	0	1	0	79	1	34	2	1	0	30	0	1	0	0	0	2	0	3	0	1	0	0	1	1	0	0	2	0	0	1	0	1	0	0	0	0	0
2	Control	0	1	0	0	0	4	1	50	0	42	1	0	1	41	0	0	1	0	1	2	0	1	1	0	0	0	2	0	1	0	1	0	0	0	1	1	0	0	0	0	0
1	No Retaliation	1	0	0	0	0	3	0	38	-1	14	3	0	0	19	1	0	0	0	0	2	0	2	1	0	0	0	2	0	1	0	1	0	0	1	0	1	0	0	0	0	0
1	No Retaliation	1	0	0	0	0	5	1	50	0	42	1	0	1	60	0	0	0	1	1	2	0	5	0	0	1	0	3	0	0	1	5	1	1	0	0	1	0	0	0	0	0
2	Control	0	1	0	0	0	2	0	82	1	10	2	1	0	45	0	0	1	0	1	2	0	7	0	0	0	1	3	0	0	1	2	0	1	0	0	1	0	0	0	0	0
2	Control	0	1	0	0	0	3	0	49	-1	10	2	1	0	30	0	1	0	0	0	2	0	1	1	0	0	0	2	0	1	0	3	0	1	1	0	1	0	0	0	0	0
1	No Retaliation	1	0	0	0	0	3	0	50	0	15	1	0	1	22	1	0	0	0	0	2	0	1	1	0	0	0	2	0	1	0	3	0	0	1	0	1	0	0	0	0	0
5	Placebo	0	0	0	0	1	3	0	75	1	15	1	0	1	58	0	0	1	0	1	2	0	4	0	1	0	0	3	0	0	1	6	1	0	1	0	1	0	0	0	0	0
2	Control	0	1	0	0	0	3	0	15	-1	11	2	1	0	40	0	0	1	0	1	2	0	6	0	0	1	0	3	0	0	1	4	0	1	0	0	1	0	0	0	0	0
3	Swing	0	0	1	0	0	4	1	26	-1	5	3	0	0	54	0	0	1	0	1	2	0	1	1	0	0	0	1	1	0	0	3	0	0	1	0	1	0	0	0	0	0
5	Placebo	0	0	0	0	1	1	0	50	0	33	3	0	0	39	0	1	0	0	1	1	1	2	1	0	0	0	3	0	0	1	2	0	0	0	1	1	0	0	0	0	0
3	Swing	0	0	1	0	0	2	0	38	-1	23	2	1	0	28	0	1	0	0	0	2	0	1	1	0	0	0	2	0	1	0	3	0	1	0	0	0	0	0	0	0	1
2	Control	0	1	0	0	0	4	1	84	1	38	3	0	0	52	0	0	1	0	1	2	0	1	1	0	0	0	1	1	0	0	4	0	1	0	0	0	0	0	0	1	0
5	Placebo	0	0	0	0	1	3	0	27	-1	18	1	0	1	46	0	0	1	0	1	2	0	1	1	0	0	0	3	0	0	1	2	0	1	0	0	1	0	0	0	0	0
3	Swing	0	0	1	0	0	2	0	84	1	34	2	1	0	27	0	1	0	0	0	1	1	2	1	0	0	0	1	1	0	0	3	0	0	1	0	1	0	0	0	0	0
3	Swing	0	0	1	0	0	4	1	97	1	NA	3	0	0	34	0	1	0	0	0	1	1	7	0	0	0	1	3	0	0	1	6	1	1	1	1	1	0	0	0	0	0
1	No Retaliation	1	0	0	0	0	4	1	63	1	19	1	0	1	45	0	0	1	0	1	2	0	4	0	1	0	0	2	0	1	0	5	1	1	0	0	0	0	0	1	0	0
1	No Retaliation	1	0	0	0	0	3	0	10	-1	51	2	1	0	58	0	0	1	0	1	2	0	1	1	0	0	0	2	0	1	0	2	0	0	1	0	1	0	0	0	0	0
3	Swing	0	0	1	0	0	3	0	50	0	24	2	1	0	26	0	1	0	0	0	2	0	2	1	0	0	0	3	0	0	1	3	0	0	1	0	1	0	0	0	0	0
3	Swing	0	0	1	0	0	4	1	50	0	39	2	1	0	50	0	0	1	0	1	2	0	2	1	0	0	0	1	1	0	0	6	1	0	0	1	1	0	0	0	0	0
3	Swing	0	0	1	0	0	5	1	66	1	21	3	0	0	22	1	0	0	0	0	2	0	5	0	0	1	0	1	1	0	0	5	1	1	0	0	0	1	0	0	0	0
5	Placebo	0	0	0	0	1	2	0	30	-1	50	1	0	1	68	0	0	0	1	1	2	0	1	1	0	0	0	3	0	0	1	3	0	0	1	0	1	0	0	0	0	0
5	Placebo	0	0	0	0	1	5	1	66	1	48	2	1	0	53	0	0	1	0	1	1	1	1	1	0	0	0	1	1	0	0	2	0	1	0	0	0	1	0	0	0	0
4	Base	0	0	0	1	0	1	0	82	1	19	1	0	1	73	0	0	0	1	1	2	0	2	1	0	0	0	1	1	0	0	4	0	0	1	0	0	1	0	0	0	0
4	Base	0	0	0	1	0	3	0	67	1	3	2	1	0	54	0	0	1	0	1	2	0	1	1	0	0	0	1	1	0	0	3	0	0	1	0	1	0	0	0	0	0
3	Swing	0	0	1	0	0	4	1	26	-1	23	2	1	0	55	0	0	1	0	1	2	0	1	1	0	0	0	3	0	0	1	3	0	0	1	0	1	0	0	0	0	0
4	Base	0	0	0	1	0	5	1	93	1	33	3	0	0	40	0	0	1	0	1	1	1	4	0	1	0	0	3	0	0	1	8	1	1	0	0	1	0	0	0	0	0
5	Placebo	0	0	0	0	1	5	1	40	-1	51	2	1	0	69	0	0	0	1	1	2	0	5	0	0	1	0	3	0	0	1	4	0	0	1	0	1	0	0	0	0	0
4	Base	0	0	0	1	0	2	0	NA	NA	10	2	1	0	18	0	0	0	0	0	2	0	1	1	0	0	0	1	1	0	0	2	0	0	1	0	1	0	0	0	0	0
1	No Retaliation	1	0	0	0	0	2	0	81	1	34	2	1	0	30	0	1	0	0	0	2	0	3	0	1	0	0	1	1	0	0	6	1	0	0	1	1	0	0	0	0	0
3	Swing	0	0	1	0	0	5	1	49	-1	10	2	1	0	62	0	0	0	1	1	2	0	5	0	0	1	0	3	0	0	1	3	0	0	1	0	1	0	0	0	0	0
4	Base	0	0	0	1	0	4	1	37	-1	5	3	0	0	43	0	0	1	0	1	1	1	8	0	0	0	1	3	0	0	1	6	1	1	0	0	1	0	0	0	0	0
4	Base	0	0	0	1	0	3	0	50	0	51	2	1	0	62	0	0	0	1	1	2	0	1	1	0	0	0	2	0	1	0	4	0	0	1	0	1	0	0	0	0	0
5	Placebo	0	0	0	0	1	4	1	50	0	31	3	0	0	78	0	0	0	1	1	2	0	1	1	0	0	0	3	0	0	1	2	0	0	1	0	1	0	0	0	0	0
4	Base	0	0	0	1	0	4	1	0	-1	14	3	0	0	40	0	1	1	0	1	2	0	6	0	0	1	0	2	0	1	0	5	1	1	0	0	0	0	1	0	0	0
3	Swing	0	0	1	0	0	4	1	48	-1	36	3	0	0	53	0	0	1	0	1	2	0	2	1	0	0	0	2	0	1	0	4	0	1	0	0	1	0	0	0	0	0
1	No Retaliation	1	0	0	0	0	2	0	50	0	36	3	0	0	37	0	1	0	0	1	2	0	1	1	0	0	0	3	0	0	1	5	1	1	0	0	1	0	0	0	0	0
4	Base	0	0	0	1	0	4	1	92	1	14	3	0	0	42	0	0	1	0	1	2	0	6	0	0	1	0	2	0	1	0	6	1	0	1	0	1	0	0	0	0	0
5	Placebo	0	0	0	0	1	3	0	50	0	36	3	0	0	27	0	1	0	0	0	2	0	1	1	0	0	0	2	0	1	0	3	0	0	1	0	0	0	1	0	0	0
4	Base	0	0	0	1	0	1	0	30	-1	10	2	1	0	36	0	1	0	0	1	2	0	2	1	0	0	0	3	0	0	1	2	0	1	0	0	1	0	0	0	0	0
2	Control	0	1	0	0	0	3	0	50	0	1	1	0	1	43	0	0	1	0	1	2	0	3	0	1	0	0	1	1	0	0	3	0	1	0	0	0	1	0	0	0	0
1	No Retaliation	1	0	0	0	0	3	0	54	1	30	2	1	0	54	0	0	1	0	1	2	0	2	1	0	0	0	2	0	1	0	3	0	0	1	0	1	0	0	0	0	0
3	Swing	0	0	1	0	0	4	1	50	0	7	3	0	0	39	0	1	0	0	1	1	1	3	0	1	0	0	1	1	0	0	3	0	1	0	0	1	0	0	0	0	0
3	Swing	0	0	1	0	0	4	1	49	-1	31	3	0	0	38	0	1	0	0	1	2	0	4	0	1	0	0	2	0	1	0	4	0	1	0	0	1	0	0	0	0	0
5	Placebo	0	0	0	0	1	4	1	62	1	3	2	1	0	28	0	1	0	0	0	2	0	3	0	1	0	0	2	0	1	0	2	0	0	0	1	1	0	0	0	0	0
2	Control	0	1	0	0	0	4	1	0	-1	36	3	0	0	47	0	0	1	0	1	2	0	1	1	0	0	0	1	1	0	0	5	1	0	0	1	1	0	0	0	0	0
3	Swing	0	0	1	0	0	3	0	52	1	39	2	1	0	42	0	0	1	0	1	2	0	1	1	0	0	0	1	1	0	0	4	0	0	1	0	0	0	1	0	0	0
4	Base	0	0	0	1	0	3	0	57	1	45	3	0	0	34	0	1	0	0	0	1	1	2	1	0	0	0	1	1	0	0	5	1	1	0	0	0	0	1	0	0	0
4	Base	0	0	0	1	0	4	1	70	1	6	2	1	0	27	0	1	0	0	0	2	0	4	0	1	0	0	1	1	0	0	8	1	1	0	0	1	0	0	0	0	0
2	Control	0	1	0	0	0	2	0	62	1	45	3	0	0	65	0	0	0	1	1	2	0	2	1	0	0	0	1	1	0	0	5	1	0	1	0	0	1	0	0	0	0
1	No Retaliation	1	0	0	0	0	1	0	84	1	10	2	1	0	61	0	0	0	1	1	2	0	3	0	1	0	0	2	0	1	0	5	1	1	0	0	1	0	0	0	0	0
2	Control	0	1	0	0	0	4	1	62	1	39	2	1	0	54	0	0	1	0	1	2	0	2	1	0	0	0	3	0	0	1	2	0	0	1	0	1	0	0	0	0	0
5	Placebo	0	0	0	0	1	3	0	41	-1	16	3	0	0	47	0	0	1	0	1	2	0	2	1	0	0	0	3	0	0	1	3	0	1	0	0	1	0	0	0	0	0
4	Base	0	0	0	1	0	5	1	71	1	36	3	0	0	29	0	1	0	0	0	2	0	2	1	0	0	0	3	0	0	1	3	0	1	0	0	1	0	0	0	0	0
1	No Retaliation	1	0	0	0	0	4	1	48	-1	10	2	1	0	48	0	0	1	0	1	2	0	2	1	0	0	0	2	0	1	0	4	0	0	0	1	1	0	0	0	0	0
2	Control	0	1	0	0	0	1	0	20	-1	41	3	0	0	71	0	0	0	1	1	2	0	2	1	0	0	0	3	0	0	1	2	0	0	1	0	1	0	0	0	0	0
1	No Retaliation	1	0	0	0	0	4	1	35	-1	10	2	1	0	52	0	0	1	0	1	2	0	5	0	0	1	0	3	0	0	1	3	0	0	1	0	1	0	0	0	0	0
5	Placebo	0	0	0	0	1	4	1	86	1	14	3	0	0	25	0	1	0	0	0	2	0	6	0	0	1	0	2	0	1	0	8	1	1	1	1	1	0	0	0	0	0
4	Base	0	0	0	1	0	1	0	50	0	33	3	0	0	73	0	0	0	1	1	2	0	4	0	1	0	0	1	1	0	0	5	1	0	1	0	1	0	0	0	0	0
3	Swing	0	0	1	0	0	3	0	58	1	33	3	0	0	30	0	1	0	0	0	2	0	2	1	0	0	0	2	0	1	0	5	1	1	1	0	0	0	1	0	0	0
1	No Retaliation	1	0	0	0	0	4	1	58	1	36	3	0	0	34	0	1	0	0	0	2	0	3	0	1	0	0	3	0	0	1	4	0	1	0	0	1	0	0	0	0	0
3	Swing	0	0	1	0	0	3	0	50	0	26	1	0	1	79	0	0	0	1	1	2	0	1	1	0	0	0	3	0	0	1	2	0	0	1	0	1	0	0	0	0	0
2	Control	0	1	0	0	0	1	0	95	1	29	2	1	0	70	0	0	0	1	1	2	0	4	0	1	0	0	1	1	0	0	6	1	0	1	0	1	0	0	0	0	0
5	Placebo	0	0	0	0	1	1	0	50	0	45	3	0	0	55	0	0	1	0	1	2	0	2	1	0	0	0	1	1	0	0	3	0	0	1	0	1	0	0	0	0	0
2	Control	0	1	0	0	0	2	0	70	1	23	2	1	0	42	0	0	1	0	1	2	0	2	1	0	0	0	1	1	0	0	2	0	0	0	1	1	0	0	0	0	0
1	No Retaliation	1	0	0	0	0	1	0	81	1	26	1	0	1	30	0	1	0	0	0	2	0	2	1	0	0	0	1	1	0	0	4	0	0	0	1	1	0	0	0	0	0
4	Base	0	0	0	1	0	2	0	12	-1	29	2	1	0	63	0	0	0	1	1	2	0	3	0	1	0	0	3	0	0	1	2	0	0	1	0	1	0	0	0	0	0
3	Swing	0	0	1	0	0	4	1	50	0	11	2	1	0	35	0	1	0	0	1	2	0	2	1	0	0	0	1	1	0	0	4	0	1	0	0	0	1	0	0	0	0
2	Control	0	1	0	0	0	3	0	31	-1	37	1	0	1	47	0	0	1	0	1	2	0	7	0	0	0	1	3	0	0	1	5	1	1	0	0	1	0	0	0	0	0
2	Control	0	1	0	0	0	4	1	50	0	49	3	0	0	62	0	0	0	1	1	2	0	2	1	0	0	0	1	1	0	0	2	0	0	1	0	1	0	0	0	0	0
5	Placebo	0	0	0	0	1	1	0	100	1	48	2	1	0	63	0	0	0	1	1	2	0	1	1	0	0	0	1	1	0	0	5	1	0	1	0	1	0	0	0	0	0
3	Swing	0	0	1	0	0	5	1	20	-1	15	1	0	1	69	0	0	0	1	1	2	0	4	0	1	0	0	3	0	0	1	5	1	0	1	0	1	0	0	0	0	0
4	Base	0	0	0	1	0	3	0	51	1	37	1	0	1	60	0	0	0	1	1	2	0	1	1	0	0	0	2	0	1	0	1	0	0	0	1	1	0	0	0	0	0
2	Control	0	1	0	0	0	2	0	50	0	11	2	1	0	23	1	0	0	0	0	2	0	4	0	1	0	0	1	1	0	0	5	1	1	0	0	0	1	0	0	0	0
3	Swing	0	0	1	0	0	3	0	71	1	5	3	0	0	66	0	0	0	1	1	2	0	2	1	0	0	0	2	0	1	0	3	0	0	1	0	1	0	0	0	0	0
3	Swing	0	0	1	0	0	3	0	50	0	48	2	1	0	59	0	0	1	0	1	2	0	1	1	0	0	0	2	0	1	0	3	0	1	0	0	0	1	0	0	0	0
3	Swing	0	0	1	0	0	4	1	73	1	5	3	0	0	28	0	1	0	0	0	1	1	4	0	1	0	0	1	1	0	0	6	1	1	0	0	0	0	0	1	0	0
2	Control	0	1	0	0	0	4	1	50	0	3	2	1	0	23	1	0	0	0	0	2	0	3	0	1	0	0	3	0	0	1	3	0	0	1	0	1	0	0	0	0	0
2	Control	0	1	0	0	0	4	1	55	1	51	2	1	0	79	0	0	0	1	1	2	0	1	1	0	0	0	2	0	1	0	2	0	0	1	0	1	0	0	0	0	0
3	Swing	0	0	1	0	0	5	1	8	-1	31	3	0	0	61	0	0	0	1	1	2	0	5	0	0	1	0	3	0	0	1	5	1	0	0	1	1	0	0	0	0	0
2	Control	0	1	0	0	0	3	0	49	-1	36	3	0	0	24	1	0	0	0	0	2	0	4	0	1	0	0	2	0	1	0	5	1	1	0	0	1	0	0	0	0	0
5	Placebo	0	0	0	0	1	1	0	62	1	7	3	0	0	74	0	0	0	1	1	2	0	7	0	0	0	1	1	1	0	0	7	1	0	1	0	1	0	0	0	0	0
3	Swing	0	0	1	0	0	2	0	57	1	34	2	1	0	20	1	0	0	0	0	2	0	3	0	1	0	0	1	1	0	0	2	0	0	1	0	1	0	0	0	0	0
3	Swing	0	0	1	0	0	3	0	49	-1	37	1	0	1	85	0	0	0	1	1	2	0	2	1	0	0	0	3	0	0	1	4	0	0	1	0	1	0	0	0	0	0
5	Placebo	0	0	0	0	1	1	0	81	1	17	1	0	1	67	0	0	0	1	1	2	0	9	0	0	0	1	1	1	0	0	6	1	1	0	0	1	0	0	0	0	0
4	Base	0	0	0	1	0	2	0	64	1	10	2	1	0	32	0	1	0	0	0	2	0	4	0	1	0	0	1	1	0	0	5	1	1	0	0	1	0	0	0	0	0
5	Placebo	0	0	0	0	1	1	0	0	-1	5	3	0	0	64	0	0	0	1	1	1	1	4	0	1	0	0	2	0	1	0	7	1	0	1	0	1	0	0	0	0	0
1	No Retaliation	1	0	0	0	0	3	0	50	0	42	1	0	1	28	0	1	0	0	0	2	0	1	1	0	0	0	1	1	0	0	3	0	1	0	0	0	0	0	0	0	1
2	Control	0	1	0	0	0	5	1	74	1	37	1	0	1	24	1	0	0	0	0	2	0	2	1	0	0	0	1	1	0	0	3	0	1	0	0	1	0	0	0	0	0
3	Swing	0	0	1	0	0	3	0	70	1	36	3	0	0	52	0	0	1	0	1	2	0	2	1	0	0	0	2	0	1	0	6	1	1	0	0	1	0	0	0	0	0
3	Swing	0	0	1	0	0	3	0	33	-1	5	3	0	0	44	0	0	1	0	1	2	0	3	0	1	0	0	1	1	0	0	5	1	1	0	0	1	0	0	0	0	0
4	Base	0	0	0	1	0	1	0	80	1	39	2	1	0	54	0	0	1	0	1	1	1	4	0	1	0	0	1	1	0	0	4	0	1	0	0	1	0	0	0	0	0
2	Control	0	1	0	0	0	1	0	85	1	36	3	0	0	73	0	0	0	1	1	2	0	4	0	1	0	0	1	1	0	0	6	1	0	1	0	1	0	0	0	0	0
3	Swing	0	0	1	0	0	4	1	36	-1	5	3	0	0	24	1	0	0	0	0	2	0	3	0	1	0	0	1	1	0	0	5	1	1	1	0	0	0	1	0	0	0
1	No Retaliation	1	0	0	0	0	2	0	71	1	33	3	0	0	72	0	0	0	1	1	2	0	7	0	0	0	1	1	1	0	0	4	0	0	1	0	1	0	0	0	0	0
1	No Retaliation	1	0	0	0	0	2	0	60	1	36	3	0	0	70	0	0	0	1	1	2	0	6	0	0	1	0	3	0	0	1	5	1	1	0	0	1	0	0	0	0	0
3	Swing	0	0	1	0	0	2	0	100	1	34	2	1	0	25	0	1	0	0	0	2	0	2	1	0	0	0	1	1	0	0	2	0	1	0	0	0	1	0	0	0	0
5	Placebo	0	0	0	0	1	2	0	40	-1	10	2	1	0	26	0	1	0	0	0	2	0	3	0	1	0	0	1	1	0	0	6	1	1	0	0	0	1	0	0	0	0
5	Placebo	0	0	0	0	1	5	1	50	0	50	1	0	1	35	0	1	0	0	1	2	0	2	1	0	0	0	2	0	1	0	3	0	1	0	0	1	0	0	0	0	0
1	No Retaliation	1	0	0	0	0	3	0	20	-1	43	1	0	1	66	0	0	0	1	1	2	0	2	1	0	0	0	3	0	0	1	5	1	0	1	0	1	0	0	0	0	0
2	Control	0	1	0	0	0	1	0	100	1	51	2	1	0	63	0	0	0	1	1	2	0	1	1	0	0	0	1	1	0	0	4	0	0	1	0	1	0	0	0	0	0
4	Base	0	0	0	1	0	2	0	25	-1	18	1	0	1	61	0	0	0	1	1	2	0	3	0	1	0	0	1	1	0	0	3	0	0	1	0	1	0	0	0	0	0
2	Control	0	1	0	0	0	2	0	71	1	23	2	1	0	66	0	0	0	1	1	2	0	4	0	1	0	0	1	1	0	0	4	0	1	0	0	1	0	0	0	0	0
4	Base	0	0	0	1	0	3	0	85	1	31	3	0	0	73	0	0	0	1	1	2	0	3	0	1	0	0	1	1	0	0	2	0	0	1	0	1	0	0	0	0	0
2	Control	0	1	0	0	0	3	0	24	-1	33	3	0	0	30	0	1	0	0	0	2	0	9	0	0	0	1	3	0	0	1	8	1	1	0	0	1	0	0	0	0	0
4	Base	0	0	0	1	0	1	0	90	1	23	2	1	0	30	0	1	0	0	0	2	0	5	0	0	1	0	1	1	0	0	6	1	1	0	0	1	0	0	0	0	0
4	Base	0	0	0	1	0	3	0	52	1	19	1	0	1	29	0	1	0	0	0	2	0	7	0	0	0	1	1	1	0	0	5	1	1	0	0	1	0	0	0	0	0
1	No Retaliation	1	0	0	0	0	3	0	66	1	17	1	0	1	31	0	1	0	0	0	1	1	4	0	1	0	0	2	0	1	0	5	1	1	0	0	1	0	0	0	0	0
5	Placebo	0	0	0	0	1	5	1	59	1	45	3	0	0	35	0	1	0	0	1	1	1	3	0	1	0	0	3	0	0	1	5	1	1	0	0	1	0	0	0	0	0
1	No Retaliation	1	0	0	0	0	3	0	50	0	15	1	0	1	47	0	0	1	0	1	2	0	1	1	0	0	0	1	1	0	0	2	0	0	1	0	1	0	0	0	0	0
2	Control	0	1	0	0	0	3	0	55	1	24	2	1	0	27	0	1	0	0	0	2	0	4	0	1	0	0	2	0	1	0	5	1	1	0	0	1	0	0	0	0	0
2	Control	0	1	0	0	0	2	0	50	0	34	2	1	0	67	0	0	0	1	1	2	0	4	0	1	0	0	1	1	0	0	3	0	0	1	0	1	0	0	0	0	0
5	Placebo	0	0	0	0	1	4	1	60	1	5	3	0	0	51	0	0	1	0	1	2	0	9	0	0	0	1	3	0	0	1	6	1	1	0	0	1	0	0	0	0	0
1	No Retaliation	1	0	0	0	0	3	0	50	0	24	2	1	0	20	1	0	0	0	0	2	0	3	0	1	0	0	3	0	0	1	4	0	0	1	0	1	0	0	0	0	0
5	Placebo	0	0	0	0	1	4	1	50	0	38	3	0	0	55	0	0	1	0	1	2	0	3	0	1	0	0	3	0	0	1	5	1	0	1	0	1	0	0	0	0	0
4	Base	0	0	0	1	0	3	0	34	-1	48	2	1	0	26	0	1	0	0	0	2	0	3	0	1	0	0	3	0	0	1	2	0	0	1	0	1	0	0	0	0	0
5	Placebo	0	0	0	0	1	1	0	83	1	24	2	1	0	68	0	0	0	1	1	2	0	2	1	0	0	0	1	1	0	0	6	1	0	1	0	1	0	0	0	0	0
2	Control	0	1	0	0	0	5	1	94	1	30	2	1	0	19	1	0	0	0	0	1	1	2	1	0	0	0	3	0	0	1	2	0	1	0	0	0	1	0	0	0	0
3	Swing	0	0	1	0	0	3	0	48	-1	33	3	0	0	66	0	0	0	1	1	2	0	4	0	1	0	0	1	1	0	0	5	1	0	1	0	1	0	0	0	0	0
3	Swing	0	0	1	0	0	3	0	75	1	5	3	0	0	35	0	1	0	0	1	1	1	6	0	0	1	0	3	0	0	1	6	1	1	0	0	1	0	0	0	0	0
2	Control	0	1	0	0	0	3	0	21	-1	10	2	1	0	71	0	0	0	1	1	2	0	1	1	0	0	0	1	1	0	0	3	0	0	1	0	1	0	0	0	0	0
2	Control	0	1	0	0	0	3	0	50	0	25	1	0	1	61	0	0	0	1	1	2	0	2	1	0	0	0	2	0	1	0	1	0	0	1	0	0	1	0	0	0	0
1	No Retaliation	1	0	0	0	0	1	0	83	1	23	2	1	0	38	0	1	0	0	1	2	0	3	0	1	0	0	3	0	0	1	2	0	1	0	0	0	1	0	0	0	0
4	Base	0	0	0	1	0	4	1	78	1	24	2	1	0	40	0	0	1	0	1	2	0	3	0	1	0	0	3	0	0	1	3	0	1	0	0	1	0	0	0	0	0
4	Base	0	0	0	1	0	5	1	88	1	34	2	1	0	39	0	1	0	0	1	2	0	1	1	0	0	0	1	1	0	0	2	0	0	0	1	0	1	0	0	0	0
3	Swing	0	0	1	0	0	3	0	44	-1	31	3	0	0	26	0	1	0	0	0	2	0	5	0	0	1	0	1	1	0	0	5	1	1	0	0	1	0	0	0	0	0
2	Control	0	1	0	0	0	3	0	10	-1	13	1	0	1	61	0	0	0	1	1	2	0	3	0	1	0	0	3	0	0	1	1	0	1	0	0	1	0	0	0	0	0
4	Base	0	0	0	1	0	2	0	60	1	51	2	1	0	25	0	1	0	0	0	2	0	9	0	0	0	1	1	1	0	0	5	1	1	0	0	1	0	0	0	0	0
4	Base	0	0	0	1	0	5	1	83	1	14	3	0	0	73	0	0	0	1	1	2	0	2	1	0	0	0	1	1	0	0	5	1	0	1	0	1	0	0	0	0	0
4	Base	0	0	0	1	0	4	1	75	1	11	2	1	0	30	0	1	0	0	0	2	0	3	0	1	0	0	3	0	0	1	5	1	1	0	0	1	0	0	0	0	0
4	Base	0	0	0	1	0	5	1	10	-1	4	1	0	1	25	0	1	0	0	0	2	0	2	1	0	0	0	2	0	1	0	3	0	1	0	0	1	0	0	0	0	0
4	Base	0	0	0	1	0	4	1	62	1	44	1	0	1	34	0	1	0	0	0	2	0	9	0	0	0	1	3	0	0	1	5	1	1	0	0	1	0	0	0	0	0
5	Placebo	0	0	0	0	1	3	0	70	1	33	3	0	0	NA	0	0	NA	NA	NA	1	1	5	0	0	1	0	2	0	1	0	4	0	0	1	0	0	0	1	0	0	0
1	No Retaliation	1	0	0	0	0	3	0	0	-1	26	1	0	1	24	1	0	0	0	0	2	0	1	1	0	0	0	2	0	1	0	2	0	1	0	0	1	0	0	0	0	0
3	Swing	0	0	1	0	0	4	1	51	1	48	2	1	0	45	0	0	1	0	1	2	0	2	1	0	0	0	2	0	1	0	3	0	0	1	1	0	1	0	0	0	0
5	Placebo	0	0	0	0	1	3	0	59	1	15	1	0	1	22	1	0	0	0	0	2	0	1	1	0	0	0	2	0	1	0	3	0	0	0	1	1	0	0	0	0	0
2	Control	0	1	0	0	0	1	0	4	-1	11	2	1	0	76	0	0	0	1	1	2	0	2	1	0	0	0	3	0	0	1	2	0	0	1	0	1	0	0	0	0	0
2	Control	0	1	0	0	0	4	1	50	0	1	1	0	1	36	0	1	0	0	1	1	1	2	1	0	0	0	1	1	0	0	3	0	0	0	1	0	1	0	0	0	0
2	Control	0	1	0	0	0	3	0	57	1	39	2	1	0	36	0	1	0	0	1	2	0	1	1	0	0	0	2	0	1	0	5	1	1	0	0	1	0	0	0	0	0
5	Placebo	0	0	0	0	1	5	1	14	-1	33	3	0	0	26	0	1	0	0	0	2	0	1	1	0	0	0	3	0	0	1	2	0	0	1	0	1	0	0	0	0	0
4	Base	0	0	0	1	0	3	0	61	1	42	1	0	1	35	0	1	0	0	1	2	0	2	1	0	0	0	2	0	1	0	5	1	1	0	0	0	1	0	0	0	0
1	No Retaliation	1	0	0	0	0	4	1	80	1	13	1	0	1	28	0	1	0	0	0	2	0	2	1	0	0	0	1	1	0	0	5	1	0	1	0	1	0	0	0	0	0
1	No Retaliation	1	0	0	0	0	3	0	9	-1	17	1	0	1	55	0	0	1	0	1	1	1	2	1	0	0	0	1	1	0	0	2	0	1	0	0	0	1	0	0	0	0
5	Placebo	0	0	0	0	1	3	0	49	-1	45	3	0	0	28	0	1	0	0	0	2	0	9	0	0	0	1	2	0	1	0	3	0	1	0	0	1	0	0	0	0	0
5	Placebo	0	0	0	0	1	4	1	70	1	5	3	0	0	54	0	0	1	0	1	2	0	2	1	0	0	0	2	0	1	0	3	0	1	0	0	1	0	0	0	0	0
5	Placebo	0	0	0	0	1	4	1	72	1	1	1	0	1	21	1	0	0	0	0	2	0	1	1	0	0	0	3	0	0	1	2	0	1	0	0	1	0	0	0	0	0
1	No Retaliation	1	0	0	0	0	3	0	44	-1	22	3	0	0	67	0	0	0	1	1	2	0	2	1	0	0	0	2	0	1	0	2	0	0	1	0	1	0	0	0	0	0
1	No Retaliation	1	0	0	0	0	1	0	50	0	22	3	0	0	41	0	0	1	0	1	1	1	9	0	0	0	1	3	0	0	1	5	1	1	0	0	1	0	0	0	0	0
4	Base	0	0	0	1	0	4	1	50	0	11	2	1	0	34	0	1	0	0	0	2	0	1	1	0	0	0	2	0	1	0	2	0	1	0	0	1	0	0	0	0	0
5	Placebo	0	0	0	0	1	3	0	66	1	18	1	0	1	35	0	1	0	0	1	2	0	2	1	0	0	0	1	1	0	0	2	0	0	1	0	1	0	0	0	0	0
5	Placebo	0	0	0	0	1	4	1	73	1	34	2	1	0	30	0	1	0	0	0	2	0	2	1	0	0	0	3	0	0	1	2	0	1	0	0	1	0	0	0	0	0
2	Control	0	1	0	0	0	3	0	72	1	14	3	0	0	71	0	0	0	1	1	2	0	4	0	1	0	0	1	1	0	0	6	1	0	1	0	1	0	0	0	0	0
1	No Retaliation	1	0	0	0	0	3	0	65	1	49	3	0	0	36	0	1	0	0	1	2	0	2	1	0	0	0	2	0	1	0	2	0	0	1	0	1	0	0	0	0	0
3	Swing	0	0	1	0	0	2	0	73	1	7	3	0	0	41	0	0	1	0	1	1	1	9	0	0	0	1	2	0	1	0	6	1	1	0	0	1	0	0	0	0	0
1	No Retaliation	1	0	0	0	0	2	0	50	0	10	2	1	0	63	0	0	0	1	1	2	0	3	0	1	0	0	1	1	0	0	4	0	1	0	0	1	0	0	0	0	0
5	Placebo	0	0	0	0	1	2	0	100	1	39	2	1	0	66	0	0	0	1	1	2	0	1	1	0	0	0	1	1	0	0	2	0	0	1	0	0	1	0	0	0	0
2	Control	0	1	0	0	0	2	0	57	1	48	2	1	0	35	0	1	0	0	1	2	0	2	1	0	0	0	3	0	0	1	2	0	0	1	0	1	0	0	0	0	0
2	Control	0	1	0	0	0	5	1	20	-1	6	2	1	0	50	0	0	1	0	1	2	0	2	1	0	0	0	2	0	1	0	3	0	0	1	0	1	0	0	0	0	0
1	No Retaliation	1	0	0	0	0	4	1	49	-1	11	2	1	0	28	0	1	0	0	0	2	0	2	1	0	0	0	1	1	0	0	5	1	1	0	0	1	0	0	0	0	0
4	Base	0	0	0	1	0	3	0	NA	NA	26	1	0	1	31	0	1	0	0	0	1	1	2	1	0	0	0	3	0	0	1	2	0	1	0	0	1	0	0	0	0	0
1	No Retaliation	1	0	0	0	0	5	1	0	-1	45	3	0	0	32	0	1	0	0	0	2	0	1	1	0	0	0	2	0	1	0	2	0	1	0	0	0	1	0	0	0	0
1	No Retaliation	1	0	0	0	0	4	1	18	-1	14	3	0	0	58	0	0	1	0	1	2	0	1	1	0	0	0	2	0	1	0	3	0	0	1	0	1	0	0	0	0	0
1	No Retaliation	1	0	0	0	0	5	1	38	-1	23	2	1	0	25	0	1	0	0	0	1	1	2	1	0	0	0	1	1	0	0	2	0	1	0	0	1	0	0	0	0	0
2	Control	0	1	0	0	0	4	1	60	1	4	1	0	1	35	0	1	0	0	1	2	0	3	0	1	0	0	3	0	0	1	3	0	1	0	0	1	0	0	0	0	0
3	Swing	0	0	1	0	0	4	1	79	1	11	2	1	0	26	0	1	0	0	0	1	1	1	1	0	0	0	1	1	0	0	2	0	0	0	1	0	1	0	0	0	0
5	Placebo	0	0	0	0	1	3	0	51	1	42	1	0	1	58	0	0	1	0	1	2	0	3	0	1	0	0	2	0	1	0	5	1	1	0	0	1	0	0	0	0	0
4	Base	0	0	0	1	0	4	1	72	1	50	1	0	1	29	0	1	0	0	0	2	0	2	1	0	0	0	1	1	0	0	4	0	0	0	1	0	0	0	0	0	1
4	Base	0	0	0	1	0	3	0	0	-1	20	2	1	0	30	0	1	0	0	0	2	0	1	1	0	0	0	2	0	1	0	3	0	1	0	0	1	0	0	0	0	0
5	Placebo	0	0	0	0	1	3	0	45	-1	39	2	1	0	20	1	0	0	0	0	2	0	3	0	1	0	0	2	0	1	0	3	0	1	0	0	1	0	0	0	0	0
4	Base	0	0	0	1	0	3	0	52	1	10	2	1	0	39	0	1	0	0	1	2	0	2	1	0	0	0	2	0	1	0	4	0	0	1	0	0	0	0	1	0	0
5	Placebo	0	0	0	0	1	4	1	20	-1	5	3	0	0	50	0	0	1	0	1	2	0	2	1	0	0	0	2	0	1	0	4	0	1	0	0	1	0	0	0	0	0
3	Swing	0	0	1	0	0	3	0	28	-1	19	1	0	1	68	0	0	0	1	1	2	0	4	0	1	0	0	3	0	0	1	5	1	0	1	0	1	0	0	0	0	0
5	Placebo	0	0	0	0	1	3	0	36	-1	13	1	0	1	37	0	1	0	0	1	2	0	1	1	0	0	0	2	0	1	0	1	0	0	1	0	1	0	0	0	0	0
4	Base	0	0	0	1	0	3	0	31	-1	11	2	1	0	52	0	0	1	0	1	2	0	3	0	1	0	0	1	1	0	0	5	1	0	0	1	0	1	0	0	0	0
4	Base	0	0	0	1	0	4	1	41	-1	39	2	1	0	64	0	0	0	1	1	2	0	4	0	1	0	0	3	0	0	1	2	0	0	1	0	1	0	0	0	0	0
1	No Retaliation	1	0	0	0	0	1	0	18	-1	37	1	0	1	45	0	0	1	0	1	2	0	1	1	0	0	0	2	0	1	0	4	0	0	1	0	0	1	0	0	0	0
1	No Retaliation	1	0	0	0	0	4	1	100	1	34	2	1	0	40	0	1	1	0	1	2	0	1	1	0	0	0	3	0	0	1	2	0	1	0	0	1	0	0	0	0	0
4	Base	0	0	0	1	0	5	1	60	1	44	1	0	1	21	0	0	0	0	0	1	1	1	1	0	0	0	3	0	0	1	6	1	1	0	0	0	1	0	0	0	0
1	No Retaliation	1	0	0	0	0	3	0	58	1	25	1	0	1	65	0	0	0	1	1	2	0	3	0	1	0	0	2	0	1	0	4	0	1	1	0	1	0	0	0	0	0
5	Placebo	0	0	0	0	1	3	0	50	0	42	1	0	1	29	0	0	0	0	0	2	0	1	1	0	0	0	2	0	1	0	3	0	0	1	0	1	0	0	0	0	0
1	No Retaliation	1	0	0	0	0	3	0	76	1	45	3	0	0	23	1	0	0	0	0	2	0	1	1	0	0	0	1	1	0	0	4	0	1	1	0	0	1	0	0	0	0
1	No Retaliation	1	0	0	0	0	1	0	60	1	34	2	1	0	73	0	0	0	1	1	1	1	5	0	0	1	0	1	1	0	0	6	1	0	1	0	0	0	0	0	1	0
1	No Retaliation	1	0	0	0	0	1	0	20	-1	3	2	1	0	63	0	0	0	1	1	1	1	3	0	1	0	0	3	0	0	1	5	1	0	1	0	1	0	0	0	0	0
4	Base	0	0	0	1	0	5	1	49	-1	50	1	0	1	50	0	0	1	0	1	2	0	2	1	0	0	0	3	0	0	1	3	0	0	1	0	1	0	0	0	0	0
1	No Retaliation	1	0	0	0	0	5	1	59	1	39	2	1	0	31	0	1	0	0	0	2	0	2	1	0	0	0	3	0	0	1	2	0	0	0	1	1	0	0	0	0	0
3	Swing	0	0	1	0	0	3	0	50	0	5	3	0	0	33	0	1	0	0	0	2	0	1	1	0	0	0	2	0	1	0	5	1	0	1	0	0	0	0	1	0	0
3	Swing	0	0	1	0	0	3	0	10	-1	42	1	0	1	43	0	0	1	0	1	2	0	1	1	0	0	0	3	0	0	1	1	0	0	1	0	0	0	0	0	1	0
5	Placebo	0	0	0	0	1	3	0	77	1	46	1	0	1	63	0	0	0	1	1	2	0	2	1	0	0	0	1	1	0	0	4	0	1	0	0	1	0	0	0	0	0
1	No Retaliation	1	0	0	0	0	5	1	31	-1	3	2	1	0	23	1	0	0	0	0	2	0	3	0	1	0	0	1	1	0	0	2	0	1	0	0	1	0	0	0	0	0
3	Swing	0	0	1	0	0	2	0	66	1	45	3	0	0	38	0	1	0	0	1	2	0	1	1	0	0	0	1	1	0	0	3	0	0	0	1	0	0	0	0	0	1
2	Control	0	1	0	0	0	1	0	50	0	45	3	0	0	38	0	1	0	0	1	2	0	3	0	1	0	0	3	0	0	1	4	0	1	0	0	1	0	0	0	0	0
4	Base	0	0	0	1	0	3	0	71	1	5	3	0	0	63	0	0	0	1	1	2	0	1	1	0	0	0	3	0	0	1	3	0	0	1	0	1	0	0	0	0	0
4	Base	0	0	0	1	0	4	1	35	-1	24	2	1	0	53	0	0	1	0	1	1	1	6	0	0	1	0	3	0	0	1	6	1	1	0	0	1	0	0	0	0	0
1	No Retaliation	1	0	0	0	0	3	0	73	1	10	2	1	0	30	0	1	0	0	0	2	0	3	0	1	0	0	1	1	0	0	5	1	1	0	0	0	1	0	0	0	0
1	No Retaliation	1	0	0	0	0	2	0	76	1	26	1	0	1	49	0	0	1	0	1	2	0	3	0	1	0	0	2	0	1	0	5	1	1	0	0	1	0	0	0	0	0
1	No Retaliation	1	0	0	0	0	4	1	25	-1	51	2	1	0	46	0	0	1	0	1	2	0	1	1	0	0	0	3	0	0	1	2	0	0	0	1	1	0	0	0	0	0
3	Swing	0	0	1	0	0	4	1	51	1	48	2	1	0	41	0	0	1	0	1	2	0	7	0	0	0	1	3	0	0	1	4	0	1	0	0	1	0	0	0	0	0
2	Control	0	1	0	0	0	2	0	33	-1	39	2	1	0	32	0	1	0	0	0	2	0	1	1	0	0	0	1	1	0	0	2	0	0	0	1	1	0	0	0	0	0
4	Base	0	0	0	1	0	4	1	65	1	10	2	1	0	29	0	1	0	0	0	2	0	9	0	0	0	1	2	0	1	0	5	1	1	0	0	0	0	0	0	0	1
4	Base	0	0	0	1	0	1	0	65	1	22	3	0	0	42	0	0	1	0	1	2	0	7	0	0	0	1	1	1	0	0	6	1	0	1	0	1	0	0	0	0	0
1	No Retaliation	1	0	0	0	0	3	0	25	-1	33	3	0	0	50	0	0	1	0	1	2	0	9	0	0	0	1	3	0	0	1	3	0	0	1	0	1	0	0	0	0	0
3	Swing	0	0	1	0	0	5	1	82	1	31	3	0	0	30	1	1	0	0	0	1	1	2	1	0	0	0	1	1	0	0	5	1	1	0	0	1	0	0	0	0	0
5	Placebo	0	0	0	0	1	4	1	79	1	33	3	0	0	20	1	0	0	0	0	1	1	3	0	1	0	0	1	1	0	0	3	0	1	0	0	0	0	0	1	0	0
2	Control	0	1	0	0	0	5	1	20	-1	10	2	1	0	33	0	0	0	0	0	2	0	4	0	1	0	0	3	0	0	1	4	0	0	1	0	1	0	0	0	0	0
2	Control	0	1	0	0	0	4	1	41	-1	24	2	1	0	36	0	1	0	0	1	2	0	4	0	1	0	0	1	1	0	0	5	1	0	1	0	0	0	0	1	0	0
3	Swing	0	0	1	0	0	4	1	53	1	21	3	0	0	68	0	0	0	1	1	2	0	8	0	0	0	1	3	0	0	1	5	1	0	1	0	1	0	0	0	0	0
2	Control	0	1	0	0	0	5	1	32	-1	23	2	1	0	58	0	0	1	0	1	1	1	1	1	0	0	0	1	1	0	0	2	0	0	1	0	0	1	0	0	0	0
3	Swing	0	0	1	0	0	5	1	76	1	33	3	0	0	40	0	0	1	0	1	1	1	7	0	0	0	1	1	1	0	0	6	1	1	0	0	1	0	0	0	0	0
2	Control	0	1	0	0	0	1	0	57	1	39	2	1	0	52	0	0	1	0	1	2	0	1	1	0	0	0	1	1	0	0	3	0	1	0	0	1	0	0	0	0	0
2	Control	0	1	0	0	0	5	1	94	1	1	1	0	1	35	0	1	0	0	1	1	1	6	0	0	1	0	3	0	0	1	6	1	1	0	0	1	0	0	0	0	0
3	Swing	0	0	1	0	0	5	1	49	-1	36	3	0	0	69	0	0	0	1	1	2	0	2	1	0	0	0	1	1	0	0	2	0	0	1	0	1	0	0	0	0	0
4	Base	0	0	0	1	0	3	0	70	1	31	3	0	0	54	0	0	1	0	1	2	0	9	0	0	0	1	2	0	1	0	6	1	1	0	0	0	0	0	1	0	0
1	No Retaliation	1	0	0	0	0	2	0	8	-1	14	3	0	0	51	0	0	1	0	1	2	0	3	0	1	0	0	3	0	0	1	4	0	1	0	0	1	0	0	0	0	0
2	Control	0	1	0	0	0	4	1	84	1	33	3	0	0	34	0	1	0	0	0	2	0	4	0	1	0	0	1	1	0	0	6	1	1	0	0	1	0	0	0	0	0
1	No Retaliation	1	0	0	0	0	1	0	62	1	31	3	0	0	88	0	0	0	1	1	2	0	3	0	1	0	0	3	0	0	1	5	1	0	1	0	1	0	0	0	0	0
2	Control	0	1	0	0	0	2	0	64	1	37	1	0	1	38	0	1	0	0	1	2	0	2	1	0	0	0	1	1	0	0	2	0	1	0	0	1	0	0	0	0	0
5	Placebo	0	0	0	0	1	4	1	75	1	6	2	1	0	32	0	1	0	0	0	2	0	4	0	1	0	0	2	0	1	0	5	1	1	0	0	1	0	0	0	0	0
3	Swing	0	0	1	0	0	3	0	35	-1	5	3	0	0	18	1	0	0	0	0	2	0	2	1	0	0	0	3	0	0	1	3	0	1	0	0	1	0	0	0	0	0
4	Base	0	0	0	1	0	3	0	49	-1	17	1	0	1	22	1	0	0	0	0	2	0	2	1	0	0	0	2	0	1	0	3	0	1	0	0	1	0	0	0	0	0
3	Swing	0	0	1	0	0	5	1	84	1	7	3	0	0	66	0	0	0	1	1	2	0	5	0	0	1	0	1	1	0	0	6	1	0	1	0	1	0	0	0	0	0
2	Control	0	1	0	0	0	1	0	51	1	34	2	1	0	66	0	0	0	1	1	2	0	2	1	0	0	0	2	0	1	0	5	1	1	0	0	1	0	0	0	0	0
2	Control	0	1	0	0	0	1	0	34	-1	23	2	1	0	59	0	0	1	0	1	2	0	1	1	0	0	0	1	1	0	0	3	0	0	0	1	0	1	0	0	0	0
5	Placebo	0	0	0	0	1	3	0	46	-1	10	2	1	0	20	1	0	0	0	0	2	0	4	0	1	0	0	1	1	0	0	4	0	1	0	0	1	0	0	0	0	0
4	Base	0	0	0	1	0	5	1	75	1	25	1	0	1	53	0	0	1	0	1	1	1	3	0	1	0	0	1	1	0	0	3	0	1	0	0	0	1	0	0	0	0
1	No Retaliation	1	0	0	0	0	3	0	0	-1	11	2	1	0	40	0	0	1	0	1	2	0	2	1	0	0	0	3	0	0	1	2	0	0	1	0	1	0	0	0	0	0
3	Swing	0	0	1	0	0	4	1	73	1	5	3	0	0	18	1	0	0	0	0	2	0	5	0	0	1	0	3	0	0	1	2	0	0	1	0	0	0	1	0	0	0
2	Control	0	1	0	0	0	2	0	62	1	26	1	0	1	33	0	1	0	0	0	2	0	2	1	0	0	0	2	0	1	0	6	1	1	0	0	1	0	0	0	0	0
5	Placebo	0	0	0	0	1	5	1	100	1	6	2	1	0	26	0	1	0	0	0	2	0	3	0	1	0	0	1	1	0	0	2	0	0	1	0	0	1	0	0	0	0
1	No Retaliation	1	0	0	0	0	5	1	76	1	45	3	0	0	35	0	1	0	0	1	2	0	5	0	0	1	0	2	0	1	0	5	1	1	0	0	1	0	0	0	0	0
4	Base	0	0	0	1	0	4	1	84	1	34	2	1	0	23	1	0	0	0	0	2	0	3	0	1	0	0	1	1	0	0	5	1	1	0	0	0	1	0	0	0	0
2	Control	0	1	0	0	0	4	1	29	-1	15	1	0	1	64	0	0	0	1	1	2	0	3	0	1	0	0	3	0	0	1	4	0	0	1	0	1	0	0	0	0	0
2	Control	0	1	0	0	0	4	1	50	0	10	2	1	0	20	1	0	0	0	0	2	0	1	1	0	0	0	1	1	0	0	2	0	0	0	1	0	1	0	0	0	0
5	Placebo	0	0	0	0	1	3	0	44	-1	5	3	0	0	37	0	1	0	0	1	2	0	2	1	0	0	0	1	1	0	0	3	0	0	1	0	0	0	0	1	0	0
4	Base	0	0	0	1	0	4	1	67	1	37	1	0	1	38	0	1	0	0	1	1	1	2	1	0	0	0	1	1	0	0	2	0	1	0	0	0	1	0	0	0	0
4	Base	0	0	0	1	0	4	1	83	1	33	3	0	0	44	0	0	1	0	1	1	1	9	0	0	0	1	1	1	0	0	6	1	1	0	0	1	0	0	0	0	0
5	Placebo	0	0	0	0	1	2	0	76	1	10	2	1	0	35	0	1	0	0	1	2	0	2	1	0	0	0	1	1	0	0	3	0	0	1	0	1	0	0	0	0	0
3	Swing	0	0	1	0	0	4	1	43	-1	48	2	1	0	30	0	1	0	0	0	2	0	3	0	1	0	0	3	0	0	1	5	1	1	0	0	1	0	0	0	0	0
3	Swing	0	0	1	0	0	3	0	50	0	33	3	0	0	59	0	0	1	0	1	2	0	1	1	0	0	0	1	1	0	0	3	0	1	0	0	1	0	0	0	0	0
5	Placebo	0	0	0	0	1	2	0	47	-1	5	3	0	0	75	0	0	0	1	1	2	0	1	1	0	0	0	1	1	0	0	2	0	0	1	0	1	0	0	0	0	0
5	Placebo	0	0	0	0	1	1	0	0	-1	4	1	0	1	77	0	0	0	1	1	2	0	2	1	0	0	0	3	0	0	1	6	1	0	1	0	1	0	0	0	0	0
3	Swing	0	0	1	0	0	4	1	85	1	14	3	0	0	82	0	0	0	1	1	2	0	3	0	1	0	0	1	1	0	0	5	1	0	1	0	1	0	0	0	0	0
3	Swing	0	0	1	0	0	5	1	0	-1	14	3	0	0	67	0	0	0	1	1	1	1	3	0	1	0	0	2	0	1	0	3	0	0	1	0	1	0	0	0	0	0
1	No Retaliation	1	0	0	0	0	1	0	0	-1	48	2	1	0	67	0	0	0	1	1	2	0	1	1	0	0	0	3	0	0	1	5	1	0	1	0	1	0	0	0	0	0
2	Control	0	1	0	0	0	4	1	61	1	10	2	1	0	40	0	0	1	0	1	2	0	3	0	1	0	0	2	0	1	0	4	0	1	0	0	1	0	0	0	0	0
5	Placebo	0	0	0	0	1	1	0	72	1	34	2	1	0	56	0	0	1	0	1	2	0	5	0	0	1	0	1	1	0	0	6	1	0	1	0	0	1	0	0	0	0
4	Base	0	0	0	1	0	1	0	80	1	34	2	1	0	63	0	0	0	1	1	2	0	2	1	0	0	0	2	0	1	0	3	0	0	1	0	0	1	0	0	0	0
5	Placebo	0	0	0	0	1	1	0	49	-1	14	3	0	0	64	0	0	0	1	1	2	0	2	1	0	0	0	1	1	0	0	6	1	1	0	0	1	0	0	0	0	0
3	Swing	0	0	1	0	0	2	0	76	1	51	2	1	0	19	1	0	0	0	0	2	0	5	0	0	1	0	1	1	0	0	2	0	0	1	0	1	0	0	0	0	0
4	Base	0	0	0	1	0	1	0	86	1	51	2	1	0	63	0	0	0	1	1	2	0	4	0	1	0	0	1	1	0	0	6	1	1	0	0	1	0	0	0	0	0
3	Swing	0	0	1	0	0	4	1	90	1	33	3	0	0	35	0	1	0	0	1	1	1	4	0	1	0	0	3	0	0	1	5	1	1	0	0	1	0	0	0	0	0
4	Base	0	0	0	1	0	1	0	71	1	13	1	0	1	56	0	0	1	0	1	2	0	2	1	0	0	0	3	0	0	1	3	0	1	0	0	1	0	0	0	0	0
5	Placebo	0	0	0	0	1	3	0	36	-1	3	2	1	0	21	1	0	0	0	0	2	0	4	0	1	0	0	1	1	0	0	3	0	0	1	0	0	1	0	0	0	0
4	Base	0	0	0	1	0	3	0	49	-1	5	3	0	0	51	0	0	1	0	1	2	0	2	1	0	0	0	2	0	1	0	3	0	1	0	0	1	0	0	0	0	0
5	Placebo	0	0	0	0	1	3	0	100	1	22	3	0	0	34	0	1	0	0	0	2	0	6	0	0	1	0	1	1	0	0	7	1	1	0	0	0	0	0	1	0	0
3	Swing	0	0	1	0	0	5	1	35	-1	10	2	1	0	23	1	0	0	0	0	2	0	1	1	0	0	0	2	0	1	0	2	0	1	0	0	0	1	0	0	0	0
1	No Retaliation	1	0	0	0	0	1	0	55	1	31	3	0	0	71	0	0	0	1	1	2	0	7	0	0	0	1	2	0	1	0	2	0	0	1	0	1	0	0	0	0	0
5	Placebo	0	0	0	0	1	3	0	70	1	14	3	0	0	46	0	0	1	0	1	2	0	4	0	1	0	0	1	1	0	0	6	1	1	0	0	1	0	0	0	0	0
3	Swing	0	0	1	0	0	4	1	51	1	23	2	1	0	39	0	1	0	0	1	2	0	4	0	1	0	0	1	1	0	0	2	0	1	0	0	1	0	0	0	0	0
3	Swing	0	0	1	0	0	3	0	44	-1	25	1	0	1	24	1	0	0	0	0	2	0	1	1	0	0	0	2	0	1	0	4	0	0	0	1	0	1	0	0	0	0
5	Placebo	0	0	0	0	1	3	0	37	-1	23	2	1	0	39	0	1	0	0	1	2	0	4	0	1	0	0	3	0	0	1	5	1	1	0	0	1	0	0	0	0	0
3	Swing	0	0	1	0	0	4	1	41	-1	36	3	0	0	67	0	0	0	1	1	2	0	3	0	1	0	0	3	0	0	1	5	1	0	1	0	1	0	0	0	0	0
2	Control	0	1	0	0	0	3	0	25	-1	51	2	1	0	77	0	0	0	1	1	2	0	5	0	0	1	0	1	1	0	0	5	1	0	1	0	1	0	0	0	0	0
1	No Retaliation	1	0	0	0	0	4	1	86	1	11	2	1	0	54	0	0	1	0	1	2	0	2	1	0	0	0	3	0	0	1	3	0	1	0	0	1	0	0	0	0	0
2	Control	0	1	0	0	0	1	0	75	1	36	3	0	0	71	0	0	0	1	1	2	0	6	0	0	1	0	1	1	0	0	6	1	1	0	0	0	0	0	0	1	0
4	Base	0	0	0	1	0	3	0	51	1	26	1	0	1	33	0	1	0	0	0	2	0	2	1	0	0	0	2	0	1	0	4	0	1	0	0	1	0	0	0	0	0
5	Placebo	0	0	0	0	1	1	0	80	1	5	3	0	0	64	0	0	0	1	1	2	0	2	1	0	0	0	1	1	0	0	5	1	0	1	0	0	0	0	1	0	0
2	Control	0	1	0	0	0	1	0	10	-1	10	2	1	0	67	0	0	0	1	1	2	0	2	1	0	0	0	3	0	0	1	4	0	0	1	0	1	0	0	0	0	0
3	Swing	0	0	1	0	0	3	0	49	-1	33	3	0	0	31	0	1	0	0	0	1	1	2	1	0	0	0	2	0	1	0	3	0	1	0	0	1	0	0	0	0	0
2	Control	0	1	0	0	0	5	1	84	1	48	2	1	0	20	1	0	0	0	0	1	1	2	1	0	0	0	3	0	0	1	2	0	0	1	0	1	0	0	0	0	0
3	Swing	0	0	1	0	0	3	0	10	-1	23	2	1	0	28	0	1	0	0	0	2	0	4	0	1	0	0	1	1	0	0	5	1	0	0	1	0	1	0	0	0	0
2	Control	0	1	0	0	0	2	0	87	1	23	2	1	0	59	0	0	1	0	1	2	0	1	1	0	0	0	1	1	0	0	4	0	0	1	0	1	0	0	0	0	0
3	Swing	0	0	1	0	0	3	0	65	1	24	2	1	0	68	0	0	0	1	1	2	0	2	1	0	0	0	2	0	1	0	3	0	0	1	0	1	0	0	0	0	0
5	Placebo	0	0	0	0	1	5	1	43	-1	33	3	0	0	19	1	0	0	0	0	2	0	2	1	0	0	0	2	0	1	0	3	0	1	1	0	1	0	0	0	0	0
5	Placebo	0	0	0	0	1	4	1	49	-1	3	2	1	0	43	0	0	1	0	1	2	0	2	1	0	0	0	1	1	0	0	3	0	0	1	0	1	0	0	0	0	0
4	Base	0	0	0	1	0	5	1	0	-1	33	3	0	0	20	1	0	0	0	0	1	1	2	1	0	0	0	3	0	0	1	2	0	0	1	0	1	0	0	0	0	0
2	Control	0	1	0	0	0	3	0	49	-1	4	1	0	1	34	0	1	0	0	0	2	0	1	1	0	0	0	2	0	1	0	3	0	0	1	0	0	0	0	0	0	1
5	Placebo	0	0	0	0	1	5	1	100	1	34	2	1	0	66	0	0	0	1	1	2	0	3	0	1	0	0	3	0	0	1	2	0	0	1	0	1	0	0	0	0	0
4	Base	0	0	0	1	0	4	1	67	1	16	3	0	0	49	0	0	1	0	1	1	1	1	1	0	0	0	3	0	0	1	2	0	0	0	1	1	0	0	0	0	0
3	Swing	0	0	1	0	0	4	1	54	1	23	2	1	0	37	0	1	0	0	1	2	0	1	1	0	0	0	2	0	1	0	2	0	0	0	1	0	1	0	0	0	0
3	Swing	0	0	1	0	0	3	0	57	1	42	1	0	1	42	0	0	1	0	1	2	0	2	1	0	0	0	3	0	0	1	4	0	1	0	0	1	0	0	0	0	0
4	Base	0	0	0	1	0	4	1	94	1	1	1	0	1	47	0	0	1	0	1	1	1	3	0	1	0	0	3	0	0	1	6	1	1	0	0	1	0	0	0	0	0
2	Control	0	1	0	0	0	2	0	80	1	33	3	0	0	44	0	0	1	0	1	1	1	9	0	0	0	1	3	0	0	1	6	1	1	0	0	1	0	0	0	0	0
3	Swing	0	0	1	0	0	3	0	50	0	14	3	0	0	29	0	1	0	0	0	2	0	1	1	0	0	0	2	0	1	0	2	0	1	0	0	1	0	0	0	0	0
1	No Retaliation	1	0	0	0	0	4	1	53	1	8	3	0	0	21	1	0	0	0	0	2	0	1	1	0	0	0	1	1	0	0	3	0	0	1	0	0	1	0	0	0	0
1	No Retaliation	1	0	0	0	0	3	0	58	1	9	3	0	0	72	0	0	0	1	1	1	1	2	1	0	0	0	1	1	0	0	5	1	1	0	0	0	1	0	0	0	0
1	No Retaliation	1	0	0	0	0	2	0	48	-1	1	1	0	1	74	0	0	0	1	1	2	0	5	0	0	1	0	2	0	1	0	3	0	1	0	0	1	0	0	0	0	0
5	Placebo	0	0	0	0	1	2	0	71	1	24	2	1	0	66	0	0	0	1	1	2	0	5	0	0	1	0	2	0	1	0	6	1	0	1	0	1	0	0	0	0	0
3	Swing	0	0	1	0	0	1	0	100	1	4	1	0	1	45	0	0	1	0	1	2	0	2	1	0	0	0	2	0	1	0	3	0	0	1	0	1	0	0	0	0	0
3	Swing	0	0	1	0	0	2	0	59	1	39	2	1	0	50	0	0	1	0	1	2	0	2	1	0	0	0	3	0	0	1	2	0	1	0	0	1	0	0	0	0	0
4	Base	0	0	0	1	0	5	1	73	1	31	3	0	0	35	0	1	0	0	1	1	1	3	0	1	0	0	1	1	0	0	5	1	1	0	0	0	0	1	0	0	0
1	No Retaliation	1	0	0	0	0	4	1	44	-1	48	2	1	0	67	0	0	0	1	1	2	0	2	1	0	0	0	3	0	0	1	3	0	1	0	0	1	0	0	0	0	0
5	Placebo	0	0	0	0	1	2	0	56	1	19	1	0	1	59	0	0	1	0	1	1	1	4	0	1	0	0	2	0	1	0	5	1	1	0	0	1	0	0	0	0	0
3	Swing	0	0	1	0	0	2	0	100	1	1	1	0	1	22	1	0	0	0	0	2	0	5	0	0	1	0	2	0	1	0	3	0	1	0	0	1	0	0	0	0	0
1	No Retaliation	1	0	0	0	0	4	1	61	1	18	1	0	1	36	0	1	0	0	1	2	0	2	1	0	0	0	1	1	0	0	4	0	1	0	0	1	0	0	0	0	0
4	Base	0	0	0	1	0	1	0	84	1	5	3	0	0	65	0	0	0	1	1	2	0	9	0	0	0	1	1	1	0	0	5	1	0	1	0	1	0	0	0	0	0
5	Placebo	0	0	0	0	1	4	1	61	1	11	2	1	0	27	0	1	0	0	0	2	0	3	0	1	0	0	1	1	0	0	4	0	0	1	0	0	1	0	0	0	0
5	Placebo	0	0	0	0	1	3	0	35	-1	26	1	0	1	38	0	1	0	0	1	2	0	2	1	0	0	0	2	0	1	0	5	1	0	1	0	1	0	0	0	0	0
1	No Retaliation	1	0	0	0	0	5	1	35	-1	45	3	0	0	67	0	0	0	1	1	2	0	2	1	0	0	0	1	1	0	0	5	1	0	1	0	0	1	0	0	0	0
2	Control	0	1	0	0	0	5	1	0	-1	19	1	0	1	20	1	0	0	0	0	1	1	1	1	0	0	0	3	0	0	1	3	0	1	0	0	1	0	0	0	0	0
4	Base	0	0	0	1	0	4	1	29	-1	38	3	0	0	27	0	1	0	0	0	2	0	2	1	0	0	0	1	1	0	0	3	0	1	1	0	1	0	0	0	0	0
4	Base	0	0	0	1	0	3	0	29	-1	48	2	1	0	76	0	0	0	1	1	2	0	4	0	1	0	0	3	0	0	1	6	1	0	1	0	1	0	0	0	0	0
2	Control	0	1	0	0	0	5	1	28	-1	50	1	0	1	63	0	0	0	1	1	2	0	2	1	0	0	0	3	0	0	1	3	0	0	1	0	1	0	0	0	0	0
3	Swing	0	0	1	0	0	2	0	60	1	11	2	1	0	32	0	1	0	0	0	2	0	3	0	1	0	0	3	0	0	1	6	1	1	0	0	1	0	0	0	0	0
2	Control	0	1	0	0	0	1	0	70	1	39	2	1	0	67	0	0	0	1	1	2	0	2	1	0	0	0	1	1	0	0	4	0	0	1	0	1	0	0	0	0	0
2	Control	0	1	0	0	0	3	0	70	1	37	1	0	1	68	0	0	0	1	1	2	0	2	1	0	0	0	1	1	0	0	4	0	0	1	0	1	0	0	0	0	0
1	No Retaliation	1	0	0	0	0	5	1	48	-1	21	3	0	0	39	0	1	0	0	1	2	0	3	0	1	0	0	1	1	0	0	2	0	1	0	0	0	1	0	0	0	0
3	Swing	0	0	1	0	0	1	0	85	1	42	1	0	1	58	0	0	1	0	1	2	0	2	1	0	0	0	1	1	0	0	3	0	1	0	0	0	1	0	0	0	0
5	Placebo	0	0	0	0	1	3	0	60	1	5	3	0	0	22	1	0	0	0	0	2	0	1	1	0	0	0	2	0	1	0	2	0	1	0	0	1	0	0	0	0	0
4	Base	0	0	0	1	0	3	0	53	1	39	2	1	0	62	0	0	0	1	1	2	0	1	1	0	0	0	1	1	0	0	6	1	0	1	0	1	0	0	0	0	0
2	Control	0	1	0	0	0	3	0	50	0	49	3	0	0	61	0	0	0	1	1	2	0	1	1	0	0	0	3	0	0	1	5	1	0	0	1	0	0	0	0	0	1
1	No Retaliation	1	0	0	0	0	4	1	35	-1	36	3	0	0	25	0	1	0	0	0	2	0	1	1	0	0	0	3	0	0	1	4	0	0	0	1	1	0	0	0	0	0
4	Base	0	0	0	1	0	4	1	91	1	45	3	0	0	31	0	1	0	0	0	1	1	2	1	0	0	0	1	1	0	0	2	0	1	0	0	0	0	1	0	0	0
4	Base	0	0	0	1	0	4	1	73	1	33	3	0	0	30	0	1	0	0	0	2	0	6	0	0	1	0	3	0	0	1	6	1	1	0	0	0	1	0	0	0	0
5	Placebo	0	0	0	0	1	3	0	49	-1	17	1	0	1	41	0	0	1	0	1	2	0	2	1	0	0	0	2	0	1	0	2	0	0	1	0	0	0	1	0	0	0
4	Base	0	0	0	1	0	2	0	50	0	5	3	0	0	60	0	0	0	1	1	2	0	5	0	0	1	0	2	0	1	0	5	1	0	1	0	0	0	0	1	0	0
2	Control	0	1	0	0	0	4	1	50	0	22	3	0	0	35	0	1	0	0	1	2	0	1	1	0	0	0	1	1	0	0	1	0	0	1	0	0	0	1	0	0	0
4	Base	0	0	0	1	0	5	1	49	-1	21	3	0	0	55	0	0	1	0	1	2	0	1	1	0	0	0	2	0	1	0	1	0	0	1	0	1	0	0	0	0	0
2	Control	0	1	0	0	0	2	0	60	1	3	2	1	0	53	0	0	1	0	1	2	0	5	0	0	1	0	3	0	0	1	3	0	0	1	0	1	0	0	0	0	0
3	Swing	0	0	1	0	0	3	0	50	0	42	1	0	1	34	0	1	0	0	0	2	0	3	0	1	0	0	2	0	1	0	2	0	0	1	0	1	0	0	0	0	0
4	Base	0	0	0	1	0	2	0	38	-1	1	1	0	1	25	0	1	0	0	0	2	0	2	1	0	0	0	3	0	0	1	6	1	0	1	0	1	0	0	0	0	0
5	Placebo	0	0	0	0	1	5	1	37	-1	26	1	0	1	45	0	0	1	0	1	2	0	1	1	0	0	0	2	0	1	0	4	0	0	1	0	0	1	0	0	0	0
2	Control	0	1	0	0	0	3	0	61	1	12	3	0	0	42	0	0	1	0	1	2	0	4	0	1	0	0	1	1	0	0	6	1	1	0	0	0	0	0	1	0	0
3	Swing	0	0	1	0	0	3	0	50	0	4	1	0	1	34	0	1	0	0	0	2	0	2	1	0	0	0	2	0	1	0	3	0	1	0	0	1	0	0	0	0	0
2	Control	0	1	0	0	0	1	0	50	0	36	3	0	0	27	0	1	0	0	0	2	0	2	1	0	0	0	2	0	1	0	2	0	1	0	0	1	0	0	0	0	0
3	Swing	0	0	1	0	0	3	0	26	-1	20	2	1	0	39	0	1	0	0	1	2	0	1	1	0	0	0	2	0	1	0	3	0	0	1	0	0	1	0	0	0	0
2	Control	0	1	0	0	0	2	0	75	1	34	2	1	0	49	0	0	1	0	1	2	0	1	1	0	0	0	1	1	0	0	5	1	1	0	0	1	0	0	0	0	0
5	Placebo	0	0	0	0	1	2	0	50	0	48	2	1	0	64	0	0	0	1	1	2	0	1	1	0	0	0	1	1	0	0	2	0	1	0	0	1	0	0	0	0	0
5	Placebo	0	0	0	0	1	5	1	62	1	29	2	1	0	43	0	0	1	0	1	2	0	3	0	1	0	0	2	0	1	0	5	1	0	0	1	0	0	0	0	1	0
1	No Retaliation	1	0	0	0	0	3	0	32	-1	33	3	0	0	54	0	0	1	0	1	2	0	1	1	0	0	0	2	0	1	0	2	0	0	1	0	1	0	0	0	0	0
1	No Retaliation	1	0	0	0	0	1	0	98	1	39	2	1	0	53	0	0	1	0	1	2	0	1	1	0	0	0	2	0	1	0	5	1	1	0	0	0	0	0	0	0	1
1	No Retaliation	1	0	0	0	0	4	1	53	1	11	2	1	0	19	1	0	0	0	0	2	0	1	1	0	0	0	2	0	1	0	2	0	1	0	0	1	0	0	0	0	0
4	Base	0	0	0	1	0	4	1	33	-1	10	2	1	0	46	0	0	1	0	1	2	0	6	0	0	1	0	3	0	0	1	5	1	1	0	0	0	0	1	0	0	0
2	Control	0	1	0	0	0	5	1	12	-1	10	2	1	0	54	0	0	1	0	1	2	0	2	1	0	0	0	1	1	0	0	2	0	0	1	0	1	0	0	0	0	0
2	Control	0	1	0	0	0	3	0	49	-1	10	2	1	0	24	1	0	0	0	0	2	0	1	1	0	0	0	3	0	0	1	2	0	0	1	0	1	0	0	0	0	0
3	Swing	0	0	1	0	0	4	1	73	1	1	1	0	1	42	0	0	1	0	1	2	0	1	1	0	0	0	2	0	1	0	2	0	1	0	0	0	0	1	0	0	0
1	No Retaliation	1	0	0	0	0	1	0	28	-1	14	3	0	0	55	0	0	1	0	1	2	0	4	0	1	0	0	2	0	1	0	3	0	1	0	0	1	0	0	0	0	0
1	No Retaliation	1	0	0	0	0	3	0	70	1	5	3	0	0	74	0	0	0	1	1	2	0	9	0	0	0	1	1	1	0	0	6	1	0	1	0	1	0	0	0	0	0
1	No Retaliation	1	0	0	0	0	4	1	52	1	34	2	1	0	55	0	0	1	0	1	2	0	5	0	0	1	0	3	0	0	1	3	0	0	1	0	1	0	0	0	0	0
3	Swing	0	0	1	0	0	2	0	50	0	33	3	0	0	19	1	0	0	0	0	2	0	5	0	0	1	0	1	1	0	0	5	1	1	0	0	1	0	0	0	0	0
3	Swing	0	0	1	0	0	2	0	39	-1	39	2	1	0	21	1	0	0	0	0	2	0	2	1	0	0	0	1	1	0	0	5	1	0	0	1	1	0	0	0	0	0
5	Placebo	0	0	0	0	1	2	0	75	1	13	1	0	1	18	1	0	0	0	0	1	1	3	0	1	0	0	2	0	1	0	3	0	0	1	0	0	0	0	1	0	0
3	Swing	0	0	1	0	0	1	0	54	1	21	3	0	0	31	0	1	0	0	0	2	0	2	1	0	0	0	1	1	0	0	3	0	1	0	0	0	1	0	0	0	0
2	Control	0	1	0	0	0	1	0	60	1	14	3	0	0	24	1	0	0	0	0	2	0	1	1	0	0	0	1	1	0	0	3	0	1	1	0	1	0	0	0	0	0
5	Placebo	0	0	0	0	1	2	0	53	1	36	3	0	0	43	0	0	1	0	1	2	0	2	1	0	0	0	3	0	0	1	4	0	0	0	1	0	1	0	0	0	0
5	Placebo	0	0	0	0	1	3	0	50	0	42	1	0	1	33	0	1	0	0	0	2	0	4	0	1	0	0	2	0	1	0	5	1	1	0	0	0	1	0	0	0	0
4	Base	0	0	0	1	0	2	0	72	1	47	3	0	0	61	0	0	0	1	1	2	0	2	1	0	0	0	2	0	1	0	5	1	0	1	0	1	0	0	0	0	0
5	Placebo	0	0	0	0	1	3	0	42	-1	5	3	0	0	60	0	0	0	1	1	2	0	1	1	0	0	0	1	1	0	0	2	0	0	1	0	0	1	0	0	0	0
1	No Retaliation	1	0	0	0	0	2	0	52	1	4	1	0	1	50	0	0	1	0	1	2	0	1	1	0	0	0	1	1	0	0	2	0	0	1	0	1	0	0	0	0	0
2	Control	0	1	0	0	0	4	1	50	0	3	2	1	0	73	0	0	0	1	1	1	1	2	1	0	0	0	1	1	0	0	2	0	0	1	0	1	0	0	0	0	0
4	Base	0	0	0	1	0	1	0	75	1	45	3	0	0	37	0	1	0	0	1	2	0	2	1	0	0	0	2	0	1	0	3	0	1	0	0	1	0	0	0	0	0
3	Swing	0	0	1	0	0	1	0	76	1	22	3	0	0	45	0	0	1	0	1	2	0	1	1	0	0	0	2	0	1	0	2	0	1	0	0	1	0	0	0	0	0
2	Control	0	1	0	0	0	3	0	40	-1	14	3	0	0	26	0	1	0	0	0	2	0	3	0	1	0	0	1	1	0	0	2	0	0	1	0	1	0	0	0	0	0
4	Base	0	0	0	1	0	2	0	37	-1	4	1	0	1	45	0	0	1	0	1	2	0	1	1	0	0	0	2	0	1	0	2	0	1	0	0	1	0	0	0	0	0
1	No Retaliation	1	0	0	0	0	2	0	53	1	42	1	0	1	27	0	1	0	0	0	2	0	4	0	1	0	0	2	0	1	0	2	0	0	1	0	0	0	0	0	1	0
4	Base	0	0	0	1	0	5	1	100	1	42	1	0	1	36	0	1	0	0	1	1	1	7	0	0	0	1	3	0	0	1	6	1	1	0	0	1	0	0	0	0	0
5	Placebo	0	0	0	0	1	4	1	47	-1	34	2	1	0	26	0	1	0	0	0	2	0	1	1	0	0	0	1	1	0	0	2	0	0	1	1	1	0	0	0	0	0
2	Control	0	1	0	0	0	3	0	61	1	33	3	0	0	26	0	1	0	0	0	2	0	2	1	0	0	0	1	1	0	0	4	0	1	0	0	0	0	1	0	0	0
3	Swing	0	0	1	0	0	5	1	71	1	26	1	0	1	38	0	1	0	0	1	2	0	1	1	0	0	0	2	0	1	0	5	1	0	1	0	0	0	0	1	0	0
5	Placebo	0	0	0	0	1	1	0	56	1	24	2	1	0	39	0	1	0	0	1	2	0	2	1	0	0	0	2	0	1	0	2	0	1	0	0	1	0	0	0	0	0
2	Control	0	1	0	0	0	4	1	40	-1	11	2	1	0	69	0	0	0	1	1	2	0	1	1	0	0	0	2	0	1	0	2	0	0	1	0	0	0	0	0	0	1
4	Base	0	0	0	1	0	4	1	39	-1	6	2	1	0	52	0	0	1	0	1	2	0	9	0	0	0	1	2	0	1	0	3	0	1	0	0	1	0	0	0	0	0
1	No Retaliation	1	0	0	0	0	3	0	70	1	33	3	0	0	30	0	1	0	0	0	2	0	1	1	0	0	0	2	0	1	0	2	0	0	0	1	1	0	0	0	0	0
3	Swing	0	0	1	0	0	3	0	63	1	50	1	0	1	42	0	0	1	0	1	2	0	2	1	0	0	0	2	0	1	0	5	1	0	1	0	1	0	0	0	0	0
5	Placebo	0	0	0	0	1	3	0	NA	NA	49	3	0	0	36	0	1	0	0	1	2	0	1	1	0	0	0	2	0	1	0	3	0	1	0	0	0	0	1	0	0	0
4	Base	0	0	0	1	0	1	0	50	0	5	3	0	0	42	0	0	1	0	1	2	0	1	1	0	0	0	1	1	0	0	2	0	0	1	0	0	1	0	0	0	0
5	Placebo	0	0	0	0	1	4	1	50	0	34	2	1	0	39	0	1	0	0	1	1	1	5	0	0	1	0	2	0	1	0	6	1	1	0	0	0	0	0	1	0	0
1	No Retaliation	1	0	0	0	0	3	0	32	-1	44	1	0	1	57	0	0	1	0	1	1	1	3	0	1	0	0	3	0	0	1	4	0	1	0	0	1	0	0	0	0	0
3	Swing	0	0	1	0	0	1	0	60	1	49	3	0	0	65	0	0	0	1	1	2	0	3	0	1	0	0	1	1	0	0	4	0	0	1	0	1	0	0	0	0	0
1	No Retaliation	1	0	0	0	0	4	1	50	0	10	2	1	0	18	1	0	0	0	0	2	0	1	1	0	0	0	2	0	1	0	2	0	0	0	1	0	1	0	0	0	0
2	Control	0	1	0	0	0	4	1	50	0	10	2	1	0	24	1	0	0	0	0	2	0	3	0	1	0	0	1	1	0	0	5	1	1	0	0	0	1	0	0	0	0
1	No Retaliation	1	0	0	0	0	4	1	30	-1	1	1	0	1	48	0	0	1	0	1	2	0	1	1	0	0	0	2	0	1	0	2	0	0	1	0	1	0	0	0	0	0
1	No Retaliation	1	0	0	0	0	5	1	6	-1	45	3	0	0	44	0	0	1	0	1	2	0	3	0	1	0	0	1	1	0	0	3	0	1	0	0	0	1	0	0	0	0
3	Swing	0	0	1	0	0	4	1	70	1	36	3	0	0	45	0	0	1	0	1	2	0	3	0	1	0	0	3	0	0	1	3	0	0	1	0	1	0	0	0	0	0
5	Placebo	0	0	0	0	1	2	0	75	1	22	3	0	0	25	1	1	0	0	0	2	0	5	0	0	1	0	1	1	0	0	5	1	1	0	0	1	0	0	0	0	0
1	No Retaliation	1	0	0	0	0	3	0	38	-1	39	2	1	0	60	0	0	0	1	1	2	0	6	0	0	1	0	3	0	0	1	2	0	0	1	1	1	0	0	0	0	0
5	Placebo	0	0	0	0	1	3	0	41	-1	19	1	0	1	39	0	1	0	0	1	2	0	1	1	0	0	0	2	0	1	0	5	1	1	0	0	1	0	0	0	0	0
1	No Retaliation	1	0	0	0	0	3	0	49	-1	39	2	1	0	38	0	1	0	0	1	2	0	3	0	1	0	0	1	1	0	0	3	0	1	1	0	0	1	0	0	0	0
3	Swing	0	0	1	0	0	3	0	78	1	41	3	0	0	67	0	0	0	1	1	2	0	3	0	1	0	0	2	0	1	0	5	1	0	1	0	1	0	0	0	0	0
3	Swing	0	0	1	0	0	3	0	50	0	31	3	0	0	53	0	0	1	0	1	2	0	7	0	0	0	1	1	1	0	0	4	0	1	0	0	1	0	0	0	0	0
3	Swing	0	0	1	0	0	1	0	65	1	36	3	0	0	23	1	0	0	0	0	2	0	2	1	0	0	0	1	1	0	0	4	0	1	0	0	0	1	0	0	0	0
5	Placebo	0	0	0	0	1	1	0	70	1	5	3	0	0	63	0	0	0	1	1	2	0	2	1	0	0	0	1	1	0	0	4	0	0	1	0	1	0	0	0	0	0
2	Control	0	1	0	0	0	5	1	61	1	26	1	0	1	73	0	0	0	1	1	2	0	1	1	0	0	0	3	0	0	1	3	0	0	1	0	1	0	0	0	0	0
1	No Retaliation	1	0	0	0	0	2	0	71	1	10	2	1	0	36	0	1	0	0	1	2	0	3	0	1	0	0	1	1	0	0	6	1	0	0	1	1	0	0	0	0	0
2	Control	0	1	0	0	0	2	0	42	-1	NA	3	0	0	35	0	1	0	0	1	2	0	6	0	0	1	0	1	1	0	0	5	1	1	0	0	1	0	0	0	0	0
4	Base	0	0	0	1	0	2	0	84	1	49	3	0	0	31	0	1	0	0	0	2	0	3	0	1	0	0	1	1	0	0	6	1	1	0	0	0	0	0	1	0	0
4	Base	0	0	0	1	0	3	0	57	1	5	3	0	0	29	0	1	0	0	0	2	0	2	1	0	0	0	3	0	0	1	6	1	1	0	0	1	0	0	0	0	0
4	Base	0	0	0	1	0	3	0	61	1	11	2	1	0	27	0	1	0	0	0	2	0	1	1	0	0	0	1	1	0	0	5	1	0	1	0	1	0	0	0	0	0
4	Base	0	0	0	1	0	2	0	50	0	25	1	0	1	49	0	0	1	0	1	2	0	1	1	0	0	0	1	1	0	0	2	0	0	1	0	1	0	0	0	0	0
2	Control	0	1	0	0	0	3	0	67	1	29	2	1	0	48	0	0	1	0	1	2	0	1	1	0	0	0	2	0	1	0	2	0	0	1	0	1	0	0	0	0	0
2	Control	0	1	0	0	0	3	0	22	-1	30	2	1	0	41	0	0	1	0	1	2	0	7	0	0	0	1	2	0	1	0	4	0	0	1	0	1	0	0	0	0	0
1	No Retaliation	1	0	0	0	0	4	1	86	1	21	3	0	0	39	0	1	0	0	1	2	0	4	0	1	0	0	3	0	0	1	8	1	1	0	0	1	0	0	0	0	0
3	Swing	0	0	1	0	0	2	0	66	1	21	3	0	0	64	0	0	0	1	1	2	0	1	1	0	0	0	1	1	0	0	3	0	0	1	0	1	0	0	0	0	0
3	Swing	0	0	1	0	0	4	1	85	1	39	2	1	0	35	0	1	0	0	1	2	0	7	0	0	0	1	2	0	1	0	6	1	1	0	0	1	0	0	0	0	0
1	No Retaliation	1	0	0	0	0	3	0	47	-1	48	2	1	0	50	0	0	1	0	1	2	0	1	1	0	0	0	2	0	1	0	2	0	0	1	0	1	0	0	0	0	0
2	Control	0	1	0	0	0	2	0	58	1	14	3	0	0	30	0	1	0	0	0	2	0	3	0	1	0	0	1	1	0	0	6	1	1	1	0	1	0	0	0	0	0
5	Placebo	0	0	0	0	1	5	1	71	1	6	2	1	0	20	1	0	0	0	0	2	0	1	1	0	0	0	1	1	0	0	2	0	0	0	1	0	0	1	0	0	0
4	Base	0	0	0	1	0	2	0	61	1	45	3	0	0	38	0	1	0	0	1	2	0	1	1	0	0	0	3	0	0	1	2	0	0	0	1	1	0	0	0	0	0
5	Placebo	0	0	0	0	1	1	0	62	1	43	1	0	1	44	0	0	1	0	1	2	0	1	1	0	0	0	1	1	0	0	3	0	1	0	0	1	0	0	0	0	0
4	Base	0	0	0	1	0	1	0	63	1	14	3	0	0	22	1	0	0	0	0	2	0	2	1	0	0	0	2	0	1	0	3	0	0	0	1	0	0	1	0	0	0
4	Base	0	0	0	1	0	3	0	34	-1	48	2	1	0	37	0	1	0	0	1	2	0	4	0	1	0	0	2	0	1	0	4	0	1	0	0	1	0	0	0	0	0
1	No Retaliation	1	0	0	0	0	3	0	27	-1	36	3	0	0	35	0	1	0	0	1	2	0	3	0	1	0	0	2	0	1	0	4	0	1	0	0	1	0	0	0	0	0
1	No Retaliation	1	0	0	0	0	3	0	65	1	11	2	1	0	44	0	0	1	0	1	2	0	1	1	0	0	0	1	1	0	0	2	0	1	0	0	0	1	0	0	0	0
3	Swing	0	0	1	0	0	3	0	80	1	33	3	0	0	34	0	1	0	0	0	2	0	1	1	0	0	0	1	1	0	0	3	0	0	1	0	0	1	0	0	0	0
1	No Retaliation	1	0	0	0	0	1	0	68	1	10	2	1	0	73	0	0	0	1	1	2	0	2	1	0	0	0	2	0	1	0	5	1	0	1	0	1	0	0	0	0	0
2	Control	0	1	0	0	0	3	0	72	1	26	1	0	1	38	0	1	0	0	1	1	1	2	1	0	0	0	3	0	0	1	2	0	1	0	0	1	0	0	0	0	0
2	Control	0	1	0	0	0	1	0	0	-1	45	3	0	0	24	1	0	0	0	0	2	0	3	0	1	0	0	2	0	1	0	3	0	1	0	0	1	0	0	0	0	0
2	Control	0	1	0	0	0	3	0	50	0	5	3	0	0	31	0	0	0	0	0	2	0	5	0	0	1	0	1	1	0	0	5	1	1	0	0	1	0	0	0	0	0
2	Control	0	1	0	0	0	1	0	83	1	42	1	0	1	59	0	0	1	0	1	2	0	2	1	0	0	0	1	1	0	0	2	0	0	1	0	1	0	0	0	0	0
3	Swing	0	0	1	0	0	4	1	66	1	21	3	0	0	73	0	0	0	1	1	2	0	4	0	1	0	0	2	0	1	0	6	1	0	1	0	1	0	0	0	0	0
2	Control	0	1	0	0	0	1	0	49	-1	45	3	0	0	37	0	1	0	0	1	2	0	1	1	0	0	0	1	1	0	0	3	0	1	0	0	0	0	1	0	0	0
2	Control	0	1	0	0	0	3	0	34	-1	39	2	1	0	35	0	1	0	0	1	2	0	7	0	0	0	1	3	0	0	1	5	1	1	0	0	1	0	0	0	0	0
2	Control	0	1	0	0	0	3	0	53	1	16	3	0	0	31	0	1	0	0	0	2	0	6	0	0	1	0	2	0	1	0	3	0	0	1	0	1	0	0	0	0	0
4	Base	0	0	0	1	0	3	0	50	0	1	1	0	1	53	0	0	1	0	1	2	0	1	1	0	0	0	1	1	0	0	2	0	0	0	1	0	1	0	0	0	0
5	Placebo	0	0	0	0	1	3	0	77	1	48	2	1	0	63	0	0	0	1	1	2	0	4	0	1	0	0	1	1	0	0	3	0	0	1	0	1	0	0	0	0	0
2	Control	0	1	0	0	0	3	0	75	1	11	2	1	0	58	0	0	1	0	1	1	1	2	1	0	0	0	2	0	1	0	2	0	0	1	0	1	0	0	0	0	0
3	Swing	0	0	1	0	0	3	0	29	-1	3	2	1	0	68	0	0	0	1	1	2	0	6	0	0	1	0	3	0	0	1	5	1	0	1	0	1	0	0	0	0	0
4	Base	0	0	0	1	0	2	0	49	-1	44	1	0	1	39	0	0	0	0	1	2	0	2	1	0	0	0	2	0	1	0	4	0	0	1	0	1	0	0	0	0	0
5	Placebo	0	0	0	0	1	4	1	80	1	1	1	0	1	27	0	1	0	0	0	2	0	1	1	0	0	0	1	1	0	0	2	0	0	1	0	1	0	0	0	0	0
4	Base	0	0	0	1	0	4	1	49	-1	19	1	0	1	24	1	0	0	0	0	2	0	1	1	0	0	0	2	0	1	0	3	0	1	0	0	1	0	0	0	0	0
3	Swing	0	0	1	0	0	4	1	68	1	14	3	0	0	18	1	0	0	0	0	2	0	1	1	0	0	0	2	0	1	0	2	0	1	0	0	1	0	0	0	0	0
3	Swing	0	0	1	0	0	4	1	28	-1	33	3	0	0	23	1	0	0	0	0	1	1	2	1	0	0	0	3	0	0	1	2	0	0	1	0	0	1	0	0	0	0
1	No Retaliation	1	0	0	0	0	4	1	100	1	11	2	1	0	43	0	0	1	0	1	1	1	2	1	0	0	0	3	0	0	1	5	1	1	0	0	1	0	0	0	0	0
5	Placebo	0	0	0	0	1	4	1	55	1	38	3	0	0	79	0	0	0	1	1	2	0	2	1	0	0	0	3	0	0	1	3	0	0	1	0	1	0	0	0	0	0
3	Swing	0	0	1	0	0	4	1	38	-1	5	3	0	0	38	0	1	0	0	1	2	0	1	1	0	0	0	2	0	1	0	3	0	1	1	0	1	0	0	0	0	0
1	No Retaliation	1	0	0	0	0	4	1	56	1	34	2	1	0	55	0	0	1	0	1	2	0	1	1	0	0	0	1	1	0	0	2	0	0	1	0	0	1	0	0	0	0
1	No Retaliation	1	0	0	0	0	4	1	48	-1	5	3	0	0	38	0	1	0	0	1	2	0	2	1	0	0	0	2	0	1	0	4	0	0	1	0	1	0	0	0	0	0
2	Control	0	1	0	0	0	4	1	36	-1	21	3	0	0	33	0	1	0	0	0	2	0	6	0	0	1	0	3	0	0	1	3	0	1	0	0	1	0	0	0	0	0
3	Swing	0	0	1	0	0	4	1	81	1	32	3	0	0	73	0	0	0	1	1	1	1	2	1	0	0	0	1	1	0	0	3	0	0	0	1	1	0	0	0	0	0
4	Base	0	0	0	1	0	5	1	38	-1	45	3	0	0	79	0	0	0	1	1	2	0	3	0	1	0	0	2	0	1	0	3	0	0	1	0	1	0	0	0	0	0
4	Base	0	0	0	1	0	4	1	86	1	33	3	0	0	41	0	0	1	0	1	2	0	2	1	0	0	0	1	1	0	0	2	0	0	1	0	0	1	0	0	0	0
4	Base	0	0	0	1	0	2	0	68	1	48	2	1	0	22	1	0	0	0	0	2	0	4	0	1	0	0	2	0	1	0	3	0	0	1	0	1	0	0	0	0	0
2	Control	0	1	0	0	0	4	1	23	-1	11	2	1	0	54	0	0	1	0	1	2	0	2	1	0	0	0	1	1	0	0	2	0	1	0	0	0	1	0	0	0	0
2	Control	0	1	0	0	0	2	0	35	-1	33	3	0	0	34	0	1	0	0	0	1	1	5	0	0	1	0	3	0	0	1	5	1	1	0	0	1	0	0	0	0	0
3	Swing	0	0	1	0	0	1	0	80	1	42	1	0	1	32	0	1	0	0	0	2	0	4	0	1	0	0	1	1	0	0	6	1	1	0	0	1	0	0	0	0	0
5	Placebo	0	0	0	0	1	4	1	40	-1	10	2	1	0	50	0	0	1	0	1	2	0	2	1	0	0	0	2	0	1	0	2	0	1	0	0	1	0	0	0	0	0
5	Placebo	0	0	0	0	1	4	1	43	-1	31	3	0	0	55	0	0	1	0	1	2	0	2	1	0	0	0	3	0	0	1	3	0	1	0	0	1	0	0	0	0	0
5	Placebo	0	0	0	0	1	2	0	100	1	6	2	1	0	29	0	1	0	0	0	2	0	2	1	0	0	0	1	1	0	0	5	1	1	0	0	1	0	0	0	0	0
5	Placebo	0	0	0	0	1	2	0	13	-1	15	1	0	1	29	0	1	0	0	0	2	0	2	1	0	0	0	3	0	0	1	5	1	1	0	0	1	0	0	0	0	0
5	Placebo	0	0	0	0	1	1	0	82	1	39	2	1	0	57	0	0	1	0	1	2	0	2	1	0	0	0	2	0	1	0	5	1	1	0	0	1	0	0	0	0	0
5	Placebo	0	0	0	0	1	5	1	50	0	30	2	1	0	59	0	0	1	0	1	2	0	2	1	0	0	0	1	1	0	0	2	0	1	0	0	1	0	0	0	0	0
5	Placebo	0	0	0	0	1	1	0	85	1	5	3	0	0	76	0	0	0	1	1	2	0	2	1	0	0	0	1	1	0	0	3	0	0	1	0	1	0	0	0	0	0
4	Base	0	0	0	1	0	4	1	41	-1	33	3	0	0	41	0	0	1	0	1	2	0	2	1	0	0	0	2	0	1	0	2	0	0	1	0	1	0	0	0	0	0
4	Base	0	0	0	1	0	3	0	50	0	20	2	1	0	54	0	0	1	0	1	2	0	2	1	0	0	0	2	0	1	0	2	0	0	1	0	1	0	0	0	0	0
4	Base	0	0	0	1	0	4	1	44	-1	11	2	1	0	69	0	0	0	1	1	2	0	1	1	0	0	0	1	1	0	0	2	0	0	1	0	0	1	0	0	0	0
1	No Retaliation	1	0	0	0	0	2	0	65	1	31	3	0	0	20	1	0	0	0	0	2	0	4	0	1	0	0	1	1	0	0	3	0	0	1	0	0	0	0	1	0	0
1	No Retaliation	1	0	0	0	0	1	0	0	-1	19	1	0	1	52	0	0	1	0	1	2	0	3	0	1	0	0	3	0	0	1	2	0	0	1	0	1	0	0	0	0	0
2	Control	0	1	0	0	0	4	1	54	1	31	3	0	0	26	0	1	0	0	0	1	1	1	1	0	0	0	2	0	1	0	2	0	0	0	1	0	0	1	0	0	0
1	No Retaliation	1	0	0	0	0	3	0	50	0	23	2	1	0	43	0	0	1	0	1	2	0	2	1	0	0	0	2	0	1	0	2	0	1	0	0	1	0	0	0	0	0
4	Base	0	0	0	1	0	5	1	50	0	15	1	0	1	30	0	1	0	0	0	2	0	2	1	0	0	0	2	0	1	0	5	1	0	1	0	1	0	0	0	0	0
2	Control	0	1	0	0	0	5	1	100	1	33	3	0	0	43	0	0	1	0	1	1	1	4	0	1	0	0	1	1	0	0	3	0	1	0	0	1	0	0	0	0	0
4	Base	0	0	0	1	0	3	0	11	-1	10	2	1	0	72	0	0	0	1	1	1	1	3	0	1	0	0	3	0	0	1	5	1	1	0	0	1	0	0	0	0	0
5	Placebo	0	0	0	0	1	3	0	67	1	36	3	0	0	42	0	0	1	0	1	2	0	1	1	0	0	0	3	0	0	1	3	0	0	1	0	1	0	0	0	0	0
1	No Retaliation	1	0	0	0	0	2	0	20	-1	36	3	0	0	23	1	0	0	0	0	2	0	2	1	0	0	0	2	0	1	0	2	0	0	0	1	0	1	0	0	0	0
2	Control	0	1	0	0	0	2	0	60	1	41	3	0	0	69	0	0	0	1	1	2	0	1	1	0	0	0	2	0	1	0	3	0	0	1	0	1	0	0	0	0	0
5	Placebo	0	0	0	0	1	4	1	50	0	10	2	1	0	55	0	0	1	0	1	2	0	2	1	0	0	0	3	0	0	1	5	1	0	0	1	1	0	0	0	0	0
3	Swing	0	0	1	0	0	3	0	74	1	18	1	0	1	62	0	0	0	1	1	2	0	1	1	0	0	0	1	1	0	0	3	0	0	1	0	1	0	0	0	0	0
1	No Retaliation	1	0	0	0	0	3	0	63	1	4	1	0	1	20	1	0	0	0	0	2	0	2	1	0	0	0	3	0	0	1	3	0	1	0	0	1	0	0	0	0	0
5	Placebo	0	0	0	0	1	2	0	60	1	11	2	1	0	31	0	1	0	0	0	2	0	1	1	0	0	0	1	1	0	0	3	0	0	0	1	1	0	0	0	0	0
2	Control	0	1	0	0	0	4	1	53	1	34	2	1	0	22	1	0	0	0	0	2	0	2	1	0	0	0	3	0	0	1	2	0	0	1	0	1	0	0	0	0	0
2	Control	0	1	0	0	0	4	1	64	1	6	2	1	0	22	1	0	0	0	0	1	1	3	0	1	0	0	3	0	0	1	3	0	1	0	0	1	0	0	0	0	0
5	Placebo	0	0	0	0	1	2	0	64	1	1	1	0	1	57	0	0	1	0	1	2	0	1	1	0	0	0	1	1	0	0	5	1	1	0	0	0	1	0	0	0	0
3	Swing	0	0	1	0	0	3	0	52	1	1	1	0	1	46	0	0	1	0	1	2	0	1	1	0	0	0	3	0	0	1	2	0	0	0	1	1	0	0	0	0	0
4	Base	0	0	0	1	0	4	1	63	1	10	2	1	0	31	0	1	0	0	0	2	0	4	0	1	0	0	2	0	1	0	3	0	1	0	0	0	0	1	0	0	0
2	Control	0	1	0	0	0	2	0	61	1	33	3	0	0	54	0	0	1	0	1	2	0	3	0	1	0	0	2	0	1	0	4	0	1	0	0	1	0	0	0	0	0
3	Swing	0	0	1	0	0	4	1	30	-1	34	2	1	0	74	0	0	0	1	1	2	0	2	1	0	0	0	2	0	1	0	2	0	0	1	0	1	0	0	0	0	0
2	Control	0	1	0	0	0	1	0	20	-1	19	1	0	1	60	0	0	0	1	1	2	0	2	1	0	0	0	3	0	0	1	3	0	1	0	0	1	0	0	0	0	0
3	Swing	0	0	1	0	0	3	0	45	-1	10	2	1	0	34	1	1	0	0	0	2	0	6	0	0	1	0	3	0	0	1	3	0	1	0	0	1	0	0	0	0	0
3	Swing	0	0	1	0	0	4	1	50	0	33	3	0	0	48	0	0	1	0	1	2	0	2	1	0	0	0	3	0	0	1	2	0	0	0	1	1	0	0	0	0	0
3	Swing	0	0	1	0	0	4	1	40	-1	50	1	0	1	62	0	0	0	1	1	2	0	1	1	0	0	0	2	0	1	0	4	0	0	1	0	1	0	0	0	0	0
5	Placebo	0	0	0	0	1	2	0	50	0	39	2	1	0	57	0	0	1	0	1	2	0	1	1	0	0	0	1	1	0	0	3	0	0	1	0	1	0	0	0	0	0
2	Control	0	1	0	0	0	4	1	28	-1	33	3	0	0	35	0	1	0	0	1	1	1	5	0	0	1	0	3	0	0	1	6	1	1	0	0	1	0	0	0	0	0
2	Control	0	1	0	0	0	4	1	38	-1	18	1	0	1	31	0	1	0	0	0	2	0	3	0	1	0	0	1	1	0	0	3	0	1	0	0	0	1	0	0	0	0
5	Placebo	0	0	0	0	1	3	0	50	0	10	2	1	0	41	0	0	1	0	1	2	0	2	1	0	0	0	3	0	0	1	3	0	1	0	0	1	0	0	0	0	0
5	Placebo	0	0	0	0	1	3	0	46	-1	10	2	1	0	22	1	0	0	0	0	2	0	2	1	0	0	0	2	0	1	0	2	0	1	0	0	1	0	0	0	0	0
4	Base	0	0	0	1	0	5	1	50	0	48	2	1	0	61	0	0	0	1	1	2	0	2	1	0	0	0	1	1	0	0	2	0	0	1	0	0	0	0	0	1	0
5	Placebo	0	0	0	0	1	3	0	63	1	48	2	1	0	58	0	0	1	0	1	2	0	3	0	1	0	0	1	1	0	0	5	1	1	0	0	1	0	0	0	0	0
2	Control	0	1	0	0	0	3	0	73	1	33	3	0	0	37	0	1	0	0	1	2	0	5	0	0	1	0	3	0	0	1	4	0	1	1	0	0	1	0	0	0	0
1	No Retaliation	1	0	0	0	0	4	1	20	-1	1	1	0	1	52	0	0	1	0	1	2	0	2	1	0	0	0	3	0	0	1	3	0	1	0	0	1	0	0	0	0	0
1	No Retaliation	1	0	0	0	0	4	1	50	0	28	1	0	1	19	1	0	0	0	0	2	0	1	1	0	0	0	2	0	1	0	2	0	0	1	0	0	0	0	0	1	0
5	Placebo	0	0	0	0	1	2	0	42	-1	1	1	0	1	41	0	0	1	0	1	2	0	3	0	1	0	0	3	0	0	1	6	1	1	0	0	1	0	0	0	0	0
2	Control	0	1	0	0	0	3	0	58	1	42	1	0	1	58	0	0	1	0	1	2	0	4	0	1	0	0	3	0	0	1	3	0	0	0	1	1	0	0	0	0	0
2	Control	0	1	0	0	0	3	0	43	-1	21	3	0	0	26	0	1	0	0	0	2	0	4	0	1	0	0	3	0	0	1	5	1	1	0	0	1	0	0	0	0	0
1	No Retaliation	1	0	0	0	0	5	1	54	1	34	2	1	0	22	1	0	0	0	0	2	0	2	1	0	0	0	3	0	0	1	5	1	1	0	0	1	0	0	0	0	0
2	Control	0	1	0	0	0	4	1	78	1	10	2	1	0	52	0	0	1	0	1	2	0	2	1	0	0	0	2	0	1	0	4	0	1	0	0	1	0	0	0	0	0
4	Base	0	0	0	1	0	3	0	50	0	45	3	0	0	62	0	0	0	1	1	2	0	1	1	0	0	0	2	0	1	0	2	0	0	1	0	1	0	0	0	0	0
4	Base	0	0	0	1	0	3	0	50	0	19	1	0	1	65	0	0	0	1	1	2	0	1	1	0	0	0	2	0	1	0	2	0	0	1	0	1	0	0	0	0	0
5	Placebo	0	0	0	0	1	1	0	58	1	39	2	1	0	39	0	1	0	0	1	1	1	3	0	1	0	0	2	0	1	0	3	0	1	0	0	0	1	0	0	0	0
5	Placebo	0	0	0	0	1	4	1	21	-1	19	1	0	1	43	0	0	1	0	1	2	0	2	1	0	0	0	3	0	0	1	3	0	0	1	0	1	0	0	0	0	0
3	Swing	0	0	1	0	0	3	0	47	-1	51	2	1	0	30	0	1	0	0	0	2	0	2	1	0	0	0	1	1	0	0	2	0	0	1	0	1	0	0	0	0	0
4	Base	0	0	0	1	0	5	1	25	-1	36	3	0	0	56	0	0	1	0	1	2	0	3	0	1	0	0	2	0	1	0	3	0	1	0	0	1	0	0	0	0	0
4	Base	0	0	0	1	0	5	1	19	-1	24	2	1	0	62	0	0	0	1	1	2	0	5	0	0	1	0	2	0	1	0	5	1	1	0	0	0	0	1	0	0	0
1	No Retaliation	1	0	0	0	0	3	0	30	-1	38	3	0	0	49	0	0	1	0	1	2	0	2	1	0	0	0	3	0	0	1	3	0	0	1	0	1	0	0	0	0	0
3	Swing	0	0	1	0	0	3	0	74	1	5	3	0	0	34	0	1	0	0	0	1	1	6	0	0	1	0	3	0	0	1	6	1	1	0	0	1	0	0	0	0	0
4	Base	0	0	0	1	0	5	1	77	1	10	2	1	0	67	0	0	0	1	1	1	1	4	0	1	0	0	1	1	0	0	5	1	1	0	0	1	0	0	0	0	0
2	Control	0	1	0	0	0	3	0	34	-1	38	3	0	0	55	0	0	1	0	1	2	0	2	1	0	0	0	2	0	1	0	3	0	0	0	1	1	0	0	0	0	0
3	Swing	0	0	1	0	0	4	1	51	1	14	3	0	0	18	1	0	0	0	0	2	0	5	0	0	1	0	3	0	0	1	3	0	0	1	0	1	0	0	0	0	0
5	Placebo	0	0	0	0	1	1	0	100	1	19	1	0	1	69	0	0	0	1	1	2	0	2	1	0	0	0	1	1	0	0	6	1	0	0	1	1	0	0	0	0	0
5	Placebo	0	0	0	0	1	1	0	76	1	22	3	0	0	32	0	1	0	0	0	2	0	2	1	0	0	0	2	0	1	0	5	1	1	0	0	1	0	0	0	0	0
4	Base	0	0	0	1	0	3	0	58	1	34	2	1	0	46	0	0	1	0	1	2	0	2	1	0	0	0	3	0	0	1	3	0	1	0	0	1	0	0	0	0	0
5	Placebo	0	0	0	0	1	3	0	55	1	16	3	0	0	40	0	0	1	0	1	2	0	5	0	0	1	0	3	0	0	1	6	1	1	0	0	1	0	0	0	0	0
4	Base	0	0	0	1	0	3	0	73	1	33	3	0	0	48	0	0	1	0	1	2	0	7	0	0	0	1	1	1	0	0	8	1	1	0	0	1	0	0	0	0	0
3	Swing	0	0	1	0	0	1	0	84	1	45	3	0	0	32	0	1	0	0	0	2	0	4	0	1	0	0	1	1	0	0	5	1	1	0	0	1	0	0	0	0	0
5	Placebo	0	0	0	0	1	3	0	57	1	33	3	0	0	28	0	1	0	0	0	2	0	3	0	1	0	0	2	0	1	0	4	0	1	0	0	1	0	0	0	0	0
5	Placebo	0	0	0	0	1	5	1	23	-1	36	3	0	0	37	0	1	0	0	1	2	0	1	1	0	0	0	2	0	1	0	1	0	0	1	0	1	0	0	0	0	0
1	No Retaliation	1	0	0	0	0	4	1	25	-1	20	2	1	0	52	0	0	1	0	1	2	0	2	1	0	0	0	1	1	0	0	3	0	1	0	0	1	0	0	0	0	0
1	No Retaliation	1	0	0	0	0	3	0	46	-1	31	3	0	0	41	0	0	1	0	1	1	1	1	1	0	0	0	2	0	1	0	2	0	0	1	0	0	0	1	0	0	0
1	No Retaliation	1	0	0	0	0	2	0	50	0	49	3	0	0	51	0	0	1	0	1	2	0	3	0	1	0	0	1	1	0	0	2	0	0	1	0	1	0	0	0	0	0
2	Control	0	1	0	0	0	2	0	40	-1	45	3	0	0	30	0	1	0	0	0	1	1	5	0	0	1	0	3	0	0	1	5	1	0	0	1	1	0	0	0	0	0
1	No Retaliation	1	0	0	0	0	3	0	21	-1	32	3	0	0	27	0	1	0	0	0	2	0	2	1	0	0	0	3	0	0	1	3	0	0	1	1	0	0	1	0	0	0
3	Swing	0	0	1	0	0	1	0	70	1	45	3	0	0	22	1	0	0	0	0	2	0	3	0	1	0	0	1	1	0	0	3	0	1	1	0	0	0	1	0	0	0
5	Placebo	0	0	0	0	1	4	1	56	1	34	2	1	0	28	0	1	0	0	0	2	0	5	0	0	1	0	3	0	0	1	5	1	1	0	0	0	0	0	0	1	0
3	Swing	0	0	1	0	0	5	1	78	1	33	3	0	0	35	0	1	0	0	1	1	1	7	0	0	0	1	1	1	0	0	6	1	1	0	0	1	0	0	0	0	0
2	Control	0	1	0	0	0	4	1	91	1	33	3	0	0	44	0	0	1	0	1	2	0	3	0	1	0	0	1	1	0	0	5	1	1	0	0	1	0	0	0	0	0
1	No Retaliation	1	0	0	0	0	3	0	6	-1	39	2	1	0	23	1	0	0	0	0	2	0	1	1	0	0	0	3	0	0	1	3	0	1	1	0	1	0	0	0	0	0
1	No Retaliation	1	0	0	0	0	2	0	50	0	36	3	0	0	88	0	0	0	1	1	2	0	2	1	0	0	0	2	0	1	0	4	0	0	1	0	1	0	0	0	0	0
2	Control	0	1	0	0	0	4	1	73	1	15	1	0	1	44	0	0	1	0	1	1	1	2	1	0	0	0	1	1	0	0	3	0	1	0	0	1	0	0	0	0	0
1	No Retaliation	1	0	0	0	0	5	1	21	-1	10	2	1	0	77	0	0	0	1	1	1	1	3	0	1	0	0	3	0	0	1	8	1	1	0	0	1	0	0	0	0	0
3	Swing	0	0	1	0	0	5	1	88	1	5	3	0	0	40	0	0	1	0	1	1	1	9	0	0	0	1	3	0	0	1	7	1	1	0	0	1	0	0	0	0	0
1	No Retaliation	1	0	0	0	0	5	1	78	1	48	2	1	0	45	0	0	1	0	1	1	1	9	0	0	0	1	1	1	0	0	8	1	1	0	0	1	0	0	0	0	0
3	Swing	0	0	1	0	0	1	0	78	1	36	3	0	0	26	0	1	0	0	0	2	0	2	1	0	0	0	2	0	1	0	3	0	1	0	0	1	0	0	0	0	0
2	Control	0	1	0	0	0	3	0	43	-1	15	1	0	1	72	0	0	0	1	1	2	0	2	1	0	0	0	3	0	0	1	6	1	0	1	0	1	0	0	0	0	0
3	Swing	0	0	1	0	0	1	0	57	1	45	3	0	0	29	0	1	0	0	0	2	0	1	1	0	0	0	3	0	0	1	2	0	0	1	0	1	0	0	0	0	0
5	Placebo	0	0	0	0	1	4	1	58	1	42	1	0	1	76	0	0	0	1	1	2	0	4	0	1	0	0	3	0	0	1	6	1	0	1	0	1	0	0	0	0	0
3	Swing	0	0	1	0	0	3	0	50	0	2	1	0	1	66	0	0	0	1	1	2	0	5	0	0	1	0	2	0	1	0	7	1	1	0	0	1	0	0	0	0	0
1	No Retaliation	1	0	0	0	0	2	0	85	1	1	1	0	1	65	0	0	0	1	1	2	0	5	0	0	1	0	1	1	0	0	6	1	0	1	0	1	0	0	0	0	0
5	Placebo	0	0	0	0	1	3	0	61	1	31	3	0	0	47	0	0	1	0	1	2	0	8	0	0	0	1	1	1	0	0	5	1	1	0	0	1	0	0	0	0	0
1	No Retaliation	1	0	0	0	0	3	0	50	0	36	3	0	0	40	0	0	1	0	1	2	0	3	0	1	0	0	3	0	0	1	4	0	1	0	0	1	0	0	0	0	0
2	Control	0	1	0	0	0	1	0	50	0	5	3	0	0	64	0	0	0	1	1	2	0	4	0	1	0	0	3	0	0	1	3	0	0	1	0	1	0	0	0	0	0
5	Placebo	0	0	0	0	1	4	1	68	1	45	3	0	0	27	0	1	0	0	0	2	0	6	0	0	1	0	3	0	0	1	3	0	1	0	0	1	0	0	0	0	0
3	Swing	0	0	1	0	0	3	0	0	-1	46	1	0	1	25	0	1	0	0	0	2	0	3	0	1	0	0	1	1	0	0	3	0	1	0	0	1	0	0	0	0	0
4	Base	0	0	0	1	0	2	0	77	1	36	3	0	0	67	0	0	0	1	1	1	1	6	0	0	1	0	2	0	1	0	4	0	1	0	0	1	0	0	0	0	0
3	Swing	0	0	1	0	0	5	1	74	1	3	2	1	0	55	0	0	1	0	1	2	0	2	1	0	0	0	1	1	0	0	5	1	0	1	0	1	0	0	0	0	0
1	No Retaliation	1	0	0	0	0	4	1	79	1	3	2	1	0	30	0	1	0	0	0	1	1	2	1	0	0	0	1	1	0	0	2	0	1	0	0	0	0	1	0	0	0
5	Placebo	0	0	0	0	1	4	1	74	1	32	3	0	0	76	0	0	0	1	1	2	0	8	0	0	0	1	3	0	0	1	6	1	0	1	0	1	0	0	0	0	0
4	Base	0	0	0	1	0	2	0	65	1	3	2	1	0	48	0	0	1	0	1	2	0	4	0	1	0	0	2	0	1	0	5	1	1	0	0	1	0	0	0	0	0
3	Swing	0	0	1	0	0	5	1	100	1	1	1	0	1	40	0	0	1	0	1	1	1	5	0	0	1	0	3	0	0	1	6	1	1	0	0	1	0	0	0	0	0
5	Placebo	0	0	0	0	1	5	1	100	1	39	2	1	0	30	0	1	0	0	0	2	0	6	0	0	1	0	3	0	0	1	6	1	1	0	0	0	1	0	0	0	0
2	Control	0	1	0	0	0	3	0	59	1	5	3	0	0	40	0	0	1	0	1	2	0	1	1	0	0	0	2	0	1	0	2	0	0	1	0	1	0	0	0	0	0
1	No Retaliation	1	0	0	0	0	3	0	70	1	45	3	0	0	53	0	0	1	0	1	2	0	3	0	1	0	0	1	1	0	0	3	0	0	0	1	1	0	0	0	0	0
5	Placebo	0	0	0	0	1	2	0	50	0	23	2	1	0	50	0	0	1	0	1	2	0	2	1	0	0	0	2	0	1	0	3	0	0	1	0	1	0	0	0	0	0
5	Placebo	0	0	0	0	1	3	0	40	-1	33	3	0	0	77	0	0	0	1	1	2	0	4	0	1	0	0	1	1	0	0	3	0	0	1	0	1	0	0	0	0	0
2	Control	0	1	0	0	0	3	0	77	1	33	3	0	0	80	0	0	0	1	1	2	0	4	0	1	0	0	1	1	0	0	4	0	0	1	0	1	0	0	0	0	0
4	Base	0	0	0	1	0	5	1	23	-1	22	3	0	0	29	0	1	0	0	0	2	0	2	1	0	0	0	2	0	1	0	5	1	1	0	0	1	0	0	0	0	0
1	No Retaliation	1	0	0	0	0	2	0	74	1	31	3	0	0	34	0	1	0	0	0	2	0	4	0	1	0	0	3	0	0	1	6	1	1	0	0	1	0	0	0	0	0
5	Placebo	0	0	0	0	1	1	0	50	0	15	1	0	1	55	0	0	1	0	1	2	0	2	1	0	0	0	3	0	0	1	2	0	0	1	0	1	0	0	0	0	0
4	Base	0	0	0	1	0	3	0	19	-1	36	3	0	0	37	0	1	0	0	1	2	0	3	0	1	0	0	2	0	1	0	2	0	0	1	0	1	0	0	0	0	0
4	Base	0	0	0	1	0	2	0	50	0	33	3	0	0	30	1	1	0	0	0	2	0	3	0	1	0	0	1	1	0	0	6	1	1	0	0	1	0	0	0	0	0
4	Base	0	0	0	1	0	3	0	50	0	23	2	1	0	38	0	1	0	0	1	2	0	3	0	1	0	0	2	0	1	0	2	0	1	0	0	1	0	0	0	0	0
4	Base	0	0	0	1	0	3	0	29	-1	36	3	0	0	65	0	0	0	1	1	2	0	2	1	0	0	0	1	1	0	0	3	0	0	1	0	0	1	0	0	0	0
1	No Retaliation	1	0	0	0	0	3	0	28	-1	6	2	1	0	22	1	0	0	0	0	1	1	1	1	0	0	0	2	0	1	0	2	0	0	1	0	1	0	0	0	0	0
2	Control	0	1	0	0	0	1	0	100	1	5	3	0	0	24	1	0	0	0	0	2	0	1	1	0	0	0	1	1	0	0	3	0	0	1	0	1	0	0	0	0	0
3	Swing	0	0	1	0	0	4	1	54	1	33	3	0	0	79	0	0	0	1	1	2	0	3	0	1	0	0	1	1	0	0	5	1	0	1	0	1	0	0	0	0	0
4	Base	0	0	0	1	0	2	0	89	1	33	3	0	0	35	0	0	0	0	1	1	1	8	0	0	0	1	2	0	1	0	6	1	1	0	0	1	0	0	0	0	0
2	Control	0	1	0	0	0	1	0	20	-1	45	3	0	0	46	0	0	1	0	1	1	1	2	1	0	0	0	3	0	0	1	3	0	1	0	0	1	0	0	0	0	0
4	Base	0	0	0	1	0	1	0	100	1	35	1	0	1	73	0	0	0	1	1	2	0	2	1	0	0	0	2	0	1	0	4	0	0	1	0	1	0	0	0	0	0
4	Base	0	0	0	1	0	4	1	23	-1	34	2	1	0	31	0	1	0	0	0	2	0	1	1	0	0	0	2	0	1	0	2	0	0	1	0	0	0	1	0	0	0
5	Placebo	0	0	0	0	1	3	0	50	0	36	3	0	0	57	0	0	1	0	1	2	0	4	0	1	0	0	2	0	1	0	6	1	0	1	0	1	0	0	0	0	0
5	Placebo	0	0	0	0	1	3	0	28	-1	31	3	0	0	56	0	0	1	0	1	2	0	9	0	0	0	1	1	1	0	0	3	0	0	1	0	1	0	0	0	0	0
4	Base	0	0	0	1	0	1	0	29	-1	23	2	1	0	58	0	0	1	0	1	2	0	2	1	0	0	0	3	0	0	1	3	0	1	0	0	1	0	0	0	0	0
1	No Retaliation	1	0	0	0	0	3	0	58	1	33	3	0	0	76	0	0	0	1	1	2	0	3	0	1	0	0	1	1	0	0	6	1	0	1	0	1	0	0	0	0	0
2	Control	0	1	0	0	0	3	0	52	1	10	2	1	0	64	0	0	0	1	1	1	1	1	1	0	0	0	3	0	0	1	2	0	0	1	0	1	0	0	0	0	0
3	Swing	0	0	1	0	0	3	0	74	1	34	2	1	0	20	1	0	0	0	0	2	0	1	1	0	0	0	1	1	0	0	2	0	0	1	0	0	0	1	0	0	0
4	Base	0	0	0	1	0	5	1	56	1	37	1	0	1	25	1	1	0	0	0	1	1	7	0	0	0	1	1	1	0	0	5	1	1	0	0	0	0	0	1	0	0
1	No Retaliation	1	0	0	0	0	3	0	31	-1	4	1	0	1	70	0	0	0	1	1	2	0	3	0	1	0	0	3	0	0	1	3	0	0	1	0	1	0	0	0	0	0
3	Swing	0	0	1	0	0	4	1	50	0	33	3	0	0	33	0	0	0	0	0	2	0	2	1	0	0	0	1	1	0	0	7	1	0	0	1	0	1	0	0	0	0
2	Control	0	1	0	0	0	5	1	40	-1	10	2	1	0	62	0	0	0	1	1	2	0	2	1	0	0	0	2	0	1	0	2	0	1	0	0	1	0	0	0	0	0
2	Control	0	1	0	0	0	1	0	40	-1	5	3	0	0	68	0	0	0	1	1	2	0	7	0	0	0	1	3	0	0	1	5	1	1	0	0	1	0	0	0	0	0
2	Control	0	1	0	0	0	3	0	52	1	26	1	0	1	38	0	1	0	0	1	1	1	2	1	0	0	0	2	0	1	0	2	0	0	0	1	1	0	0	0	0	0
1	No Retaliation	1	0	0	0	0	2	0	69	1	44	1	0	1	35	0	1	0	0	1	1	1	2	1	0	0	0	3	0	0	1	3	0	1	0	0	1	0	0	0	0	0
1	No Retaliation	1	0	0	0	0	4	1	58	1	25	1	0	1	36	0	1	0	0	1	2	0	5	0	0	1	0	3	0	0	1	5	1	1	0	0	1	0	0	0	0	0
2	Control	0	1	0	0	0	5	1	21	-1	10	2	1	0	55	0	0	1	0	1	2	0	9	0	0	0	1	3	0	0	1	5	1	0	1	0	1	0	0	0	0	0
3	Swing	0	0	1	0	0	4	1	21	-1	33	3	0	0	27	0	1	0	0	0	2	0	2	1	0	0	0	3	0	0	1	5	1	1	1	0	1	0	0	0	0	0
5	Placebo	0	0	0	0	1	3	0	27	-1	31	3	0	0	73	0	0	0	1	1	2	0	5	0	0	1	0	3	0	0	1	3	0	0	1	0	1	0	0	0	0	0
5	Placebo	0	0	0	0	1	3	0	45	-1	45	3	0	0	39	0	1	0	0	1	2	0	1	1	0	0	0	3	0	0	1	3	0	0	0	1	1	0	0	0	0	0
2	Control	0	1	0	0	0	2	0	81	1	46	1	0	1	28	0	1	0	0	0	2	0	3	0	1	0	0	1	1	0	0	3	0	1	0	0	0	0	1	0	0	0
3	Swing	0	0	1	0	0	4	1	41	-1	51	2	1	0	64	0	0	0	1	1	2	0	2	1	0	0	0	1	1	0	0	5	1	0	1	0	1	0	0	0	0	0
5	Placebo	0	0	0	0	1	1	0	50	0	51	2	1	0	56	0	0	1	0	1	2	0	3	0	1	0	0	1	1	0	0	5	1	1	0	0	1	0	0	0	0	0
5	Placebo	0	0	0	0	1	3	0	19	-1	15	1	0	1	67	0	0	0	1	1	2	0	4	0	1	0	0	3	0	0	1	3	0	0	1	0	1	0	0	0	0	0
1	No Retaliation	1	0	0	0	0	4	1	50	0	33	3	0	0	82	0	0	0	1	1	2	0	2	1	0	0	0	1	1	0	0	5	1	0	1	0	1	0	0	0	0	0
4	Base	0	0	0	1	0	2	0	29	-1	51	2	1	0	49	0	0	1	0	1	2	0	2	1	0	0	0	3	0	0	1	3	0	0	1	0	1	0	0	0	0	0
4	Base	0	0	0	1	0	2	0	50	0	36	3	0	0	34	0	1	0	0	0	2	0	1	1	0	0	0	2	0	1	0	3	0	0	1	0	1	0	0	0	0	0
2	Control	0	1	0	0	0	4	1	0	-1	39	2	1	0	63	0	0	0	1	1	2	0	9	0	0	0	1	3	0	0	1	3	0	0	1	0	1	0	0	0	0	0
1	No Retaliation	1	0	0	0	0	3	0	50	0	45	3	0	0	26	0	1	0	0	0	2	0	2	1	0	0	0	3	0	0	1	3	0	1	0	0	1	0	0	0	0	0
5	Placebo	0	0	0	0	1	4	1	67	1	14	3	0	0	33	0	1	0	0	0	1	1	7	0	0	0	1	3	0	0	1	7	1	1	0	0	1	0	0	0	0	0
3	Swing	0	0	1	0	0	3	0	41	-1	36	3	0	0	54	0	0	1	0	1	2	0	3	0	1	0	0	3	0	0	1	3	0	1	0	0	1	0	0	0	0	0
5	Placebo	0	0	0	0	1	1	0	60	1	49	3	0	0	58	0	0	1	0	1	2	0	1	1	0	0	0	3	0	0	1	5	1	0	1	0	1	0	0	0	0	0
2	Control	0	1	0	0	0	3	0	39	-1	33	3	0	0	63	0	0	0	1	1	2	0	3	0	1	0	0	3	0	0	1	2	0	0	1	0	1	0	0	0	0	0
3	Swing	0	0	1	0	0	4	1	41	-1	32	3	0	0	64	0	0	0	1	1	2	0	1	1	0	0	0	3	0	0	1	3	0	0	1	0	1	0	0	0	0	0
1	No Retaliation	1	0	0	0	0	3	0	25	-1	31	3	0	0	66	0	0	0	1	1	2	0	6	0	0	1	0	2	0	1	0	6	1	1	0	0	1	0	0	0	0	0
2	Control	0	1	0	0	0	4	1	51	1	49	3	0	0	21	1	0	0	0	0	1	1	3	0	1	0	0	1	1	0	0	3	0	1	0	0	1	0	0	0	0	0
4	Base	0	0	0	1	0	3	0	50	0	34	2	1	0	61	0	0	0	1	1	2	0	1	1	0	0	0	2	0	1	0	1	0	0	1	0	1	0	0	0	0	0
2	Control	0	1	0	0	0	5	1	87	1	11	2	1	0	25	0	1	0	0	0	1	1	2	1	0	0	0	1	1	0	0	4	0	1	0	0	0	1	0	0	0	0
1	No Retaliation	1	0	0	0	0	2	0	75	1	3	2	1	0	54	0	0	1	0	1	2	0	3	0	1	0	0	3	0	0	1	2	0	1	0	0	1	0	0	0	0	0
3	Swing	0	0	1	0	0	3	0	51	1	44	1	0	1	56	0	0	1	0	1	2	0	2	1	0	0	0	2	0	1	0	2	0	0	1	0	1	0	0	0	0	0
4	Base	0	0	0	1	0	3	0	36	-1	39	2	1	0	65	0	0	0	1	1	2	0	4	0	1	0	0	3	0	0	1	3	0	0	1	0	1	0	0	0	0	0
4	Base	0	0	0	1	0	4	1	80	1	1	1	0	1	62	0	0	0	1	1	2	0	1	1	0	0	0	3	0	0	1	5	1	0	1	0	1	0	0	0	0	0
5	Placebo	0	0	0	0	1	1	0	2	-1	11	2	1	0	58	0	0	1	0	1	2	0	2	1	0	0	0	3	0	0	1	2	0	1	0	0	1	0	0	0	0	0
3	Swing	0	0	1	0	0	3	0	56	1	26	1	0	1	34	0	1	0	0	0	2	0	2	1	0	0	0	3	0	0	1	2	0	0	1	0	1	0	0	0	0	0
5	Placebo	0	0	0	0	1	3	0	56	1	36	3	0	0	27	0	1	0	0	0	2	0	1	1	0	0	0	1	1	0	0	3	0	1	0	0	0	1	0	0	0	0
1	No Retaliation	1	0	0	0	0	3	0	70	1	45	3	0	0	62	0	0	0	1	1	2	0	3	0	1	0	0	2	0	1	0	3	0	0	1	0	1	0	0	0	0	0
5	Placebo	0	0	0	0	1	4	1	20	-1	11	2	1	0	66	0	0	0	1	1	2	0	2	1	0	0	0	1	1	0	0	6	1	1	0	0	1	0	0	0	0	0
3	Swing	0	0	1	0	0	1	0	71	1	23	2	1	0	22	1	0	0	0	0	2	0	1	1	0	0	0	1	1	0	0	3	0	0	1	0	1	0	0	0	0	0
5	Placebo	0	0	0	0	1	4	1	60	1	18	1	0	1	28	0	1	0	0	0	2	0	2	1	0	0	0	3	0	0	1	4	0	1	0	0	1	0	0	0	0	0
5	Placebo	0	0	0	0	1	5	1	20	-1	42	1	0	1	56	0	0	1	0	1	2	0	3	0	1	0	0	3	0	0	1	5	1	0	1	0	0	0	0	1	0	0
2	Control	0	1	0	0	0	1	0	31	-1	27	1	0	1	62	0	0	0	1	1	2	0	1	1	0	0	0	3	0	0	1	6	1	0	1	0	1	0	0	0	0	0
3	Swing	0	0	1	0	0	5	1	21	-1	14	3	0	0	68	0	0	0	1	1	2	0	4	0	1	0	0	3	0	0	1	5	1	0	1	0	1	0	0	0	0	0
3	Swing	0	0	1	0	0	3	0	75	1	14	3	0	0	59	0	0	1	0	1	2	0	3	0	1	0	0	1	1	0	0	4	0	1	0	0	1	0	0	0	0	0
5	Placebo	0	0	0	0	1	3	0	70	1	23	2	1	0	41	0	0	1	0	1	2	0	3	0	1	0	0	3	0	0	1	5	1	1	0	0	1	0	0	0	0	0
4	Base	0	0	0	1	0	2	0	50	0	25	1	0	1	31	0	1	0	0	0	1	1	2	1	0	0	0	2	0	1	0	5	1	1	0	0	0	1	0	0	0	0
4	Base	0	0	0	1	0	3	0	50	0	31	3	0	0	57	0	0	1	0	1	2	0	6	0	0	1	0	1	1	0	0	5	1	1	0	0	1	0	0	0	0	0
1	No Retaliation	1	0	0	0	0	3	0	76	1	10	2	1	0	43	0	0	1	0	1	2	0	5	0	0	1	0	2	0	1	0	8	1	1	0	0	1	0	0	0	0	0
4	Base	0	0	0	1	0	4	1	52	1	34	2	1	0	58	0	0	1	0	1	2	0	3	0	1	0	0	1	1	0	0	3	0	0	1	0	1	0	0	0	0	0
3	Swing	0	0	1	0	0	3	0	75	1	10	2	1	0	33	0	1	0	0	0	1	1	1	1	0	0	0	1	1	0	0	2	0	0	0	1	1	0	0	0	0	0
2	Control	0	1	0	0	0	4	1	34	-1	34	2	1	0	58	0	0	1	0	1	2	0	2	1	0	0	0	3	0	0	1	1	0	0	1	0	1	0	0	0	0	0
1	No Retaliation	1	0	0	0	0	3	0	68	1	5	3	0	0	36	0	1	0	0	1	2	0	3	0	1	0	0	2	0	1	0	5	1	1	0	0	1	0	0	0	0	0
2	Control	0	1	0	0	0	2	0	79	1	51	2	1	0	74	0	0	0	1	1	1	1	3	0	1	0	0	2	0	1	0	3	0	0	1	0	1	0	0	0	0	0
1	No Retaliation	1	0	0	0	0	2	0	49	-1	41	3	0	0	42	0	0	1	0	1	2	0	1	1	0	0	0	2	0	1	0	2	0	0	0	1	1	0	0	0	0	0
3	Swing	0	0	1	0	0	3	0	52	1	31	3	0	0	29	0	1	0	0	0	2	0	2	1	0	0	0	2	0	1	0	5	1	0	1	0	1	0	0	0	0	0
2	Control	0	1	0	0	0	2	0	90	1	48	2	1	0	22	1	0	0	0	0	2	0	1	1	0	0	0	1	1	0	0	2	0	0	1	0	0	0	0	1	0	0
2	Control	0	1	0	0	0	5	1	41	-1	33	3	0	0	38	0	0	0	0	1	1	1	9	0	0	0	1	3	0	0	1	5	1	1	0	0	1	0	0	0	0	0
2	Control	0	1	0	0	0	3	0	63	1	10	2	1	0	81	0	0	0	1	1	2	0	9	0	0	0	1	1	1	0	0	2	0	0	1	0	1	0	0	0	0	0
2	Control	0	1	0	0	0	2	0	56	1	34	2	1	0	62	0	0	0	1	1	2	0	8	0	0	0	1	3	0	0	1	6	1	1	0	0	1	0	0	0	0	0
4	Base	0	0	0	1	0	3	0	69	1	42	1	0	1	43	0	0	1	0	1	1	1	1	1	0	0	0	1	1	0	0	3	0	0	1	0	1	0	0	0	0	0
1	No Retaliation	1	0	0	0	0	4	1	0	-1	38	3	0	0	71	0	0	0	1	1	2	0	4	0	1	0	0	3	0	0	1	2	0	0	1	0	1	0	0	0	0	0
3	Swing	0	0	1	0	0	5	1	26	-1	45	3	0	0	36	0	1	0	0	1	2	0	2	1	0	0	0	2	0	1	0	5	1	1	0	0	1	0	0	0	0	0
1	No Retaliation	1	0	0	0	0	5	1	77	1	23	2	1	0	55	0	0	1	0	1	2	0	1	1	0	0	0	1	1	0	0	4	0	0	1	0	0	1	0	0	0	0
1	No Retaliation	1	0	0	0	0	5	1	50	0	44	1	0	1	34	0	1	0	0	0	2	0	4	0	1	0	0	3	0	0	1	3	0	1	0	0	1	0	0	0	0	0
1	No Retaliation	1	0	0	0	0	3	0	40	-1	4	1	0	1	58	0	0	1	0	1	2	0	2	1	0	0	0	3	0	0	1	5	1	1	0	0	1	0	0	0	0	0
5	Placebo	0	0	0	0	1	1	0	80	1	45	3	0	0	56	0	0	1	0	1	2	0	9	0	0	0	1	1	1	0	0	5	1	0	1	0	0	0	0	1	0	0
4	Base	0	0	0	1	0	1	0	80	1	45	3	0	0	39	0	1	0	0	1	2	0	3	0	1	0	0	1	1	0	0	5	1	0	1	1	1	0	0	0	0	0
5	Placebo	0	0	0	0	1	3	0	73	1	38	3	0	0	77	0	0	0	1	1	2	0	2	1	0	0	0	2	0	1	0	3	0	1	0	0	1	0	0	0	0	0
4	Base	0	0	0	1	0	4	1	76	1	18	1	0	1	37	0	1	0	0	1	2	0	1	1	0	0	0	2	0	1	0	2	0	1	0	0	1	0	0	0	0	0
3	Swing	0	0	1	0	0	3	0	68	1	33	3	0	0	39	0	1	0	0	1	1	1	6	0	0	1	0	1	1	0	0	2	0	1	0	0	1	0	0	0	0	0
4	Base	0	0	0	1	0	4	1	35	-1	10	2	1	0	29	0	1	0	0	0	1	1	3	0	1	0	0	3	0	0	1	3	0	1	0	0	1	0	0	0	0	0
2	Control	0	1	0	0	0	4	1	51	1	50	1	0	1	59	0	0	1	0	1	2	0	2	1	0	0	0	1	1	0	0	2	0	0	1	0	1	0	0	0	0	0
2	Control	0	1	0	0	0	5	1	0	-1	15	1	0	1	62	0	0	0	1	1	2	0	1	1	0	0	0	2	0	1	0	2	0	0	1	0	1	0	0	0	0	0
3	Swing	0	0	1	0	0	4	1	92	1	33	3	0	0	36	0	1	0	0	1	1	1	9	0	0	0	1	3	0	0	1	8	1	1	0	0	1	0	0	0	0	0
5	Placebo	0	0	0	0	1	3	0	50	0	44	1	0	1	53	0	0	1	0	1	2	0	2	1	0	0	0	3	0	0	1	3	0	1	0	0	1	0	0	0	0	0
1	No Retaliation	1	0	0	0	0	3	0	50	0	26	1	0	1	68	0	0	0	1	1	2	0	1	1	0	0	0	2	0	1	0	4	0	1	0	0	1	0	0	0	0	0
4	Base	0	0	0	1	0	4	1	55	1	38	3	0	0	76	0	0	0	1	1	2	0	2	1	0	0	0	3	0	0	1	3	0	0	1	0	1	0	0	0	0	0
2	Control	0	1	0	0	0	1	0	82	1	45	3	0	0	64	0	0	0	1	1	2	0	1	1	0	0	0	1	1	0	0	3	0	0	1	0	1	0	0	0	0	0
4	Base	0	0	0	1	0	5	1	17	-1	29	2	1	0	38	0	1	0	0	1	2	0	2	1	0	0	0	3	0	0	1	4	0	0	1	0	1	0	0	0	0	0
1	No Retaliation	1	0	0	0	0	3	0	53	1	10	2	1	0	23	1	0	0	0	0	2	0	1	1	0	0	0	2	0	1	0	3	0	1	0	0	0	0	1	0	0	0
4	Base	0	0	0	1	0	3	0	49	-1	11	2	1	0	34	0	1	0	0	0	2	0	1	1	0	0	0	2	0	1	0	2	0	0	0	1	1	0	0	0	0	0
2	Control	0	1	0	0	0	3	0	100	1	10	2	1	0	59	0	0	1	0	1	2	0	6	0	0	1	0	1	1	0	0	6	1	0	1	0	0	0	1	0	0	0
1	No Retaliation	1	0	0	0	0	3	0	50	0	15	1	0	1	42	0	0	1	0	1	2	0	2	1	0	0	0	3	0	0	1	3	0	1	0	0	1	0	0	0	0	0
5	Placebo	0	0	0	0	1	2	0	21	-1	38	3	0	0	63	0	0	0	1	1	2	0	1	1	0	0	0	3	0	0	1	3	0	0	1	0	1	0	0	0	0	0
1	No Retaliation	1	0	0	0	0	3	0	50	0	24	2	1	0	35	0	1	0	0	1	2	0	4	0	1	0	0	2	0	1	0	5	1	1	0	0	1	0	0	0	0	0
4	Base	0	0	0	1	0	3	0	48	-1	33	3	0	0	53	0	0	1	0	1	2	0	3	0	1	0	0	2	0	1	0	3	0	0	1	0	0	0	1	0	0	0
3	Swing	0	0	1	0	0	5	1	50	0	10	2	1	0	70	0	0	0	1	1	1	1	8	0	0	0	1	3	0	0	1	5	1	1	0	0	1	0	0	0	0	0
4	Base	0	0	0	1	0	4	1	54	1	36	3	0	0	22	1	0	0	0	0	1	1	1	1	0	0	0	2	0	1	0	2	0	0	0	1	1	0	0	0	0	0
3	Swing	0	0	1	0	0	2	0	4	-1	31	3	0	0	66	0	0	0	1	1	2	0	4	0	1	0	0	3	0	0	1	6	1	1	0	0	1	0	0	0	0	0
5	Placebo	0	0	0	0	1	4	1	9	-1	5	3	0	0	88	0	0	0	1	1	1	1	2	1	0	0	0	2	0	1	0	5	1	0	1	0	1	0	0	0	0	0
1	No Retaliation	1	0	0	0	0	3	0	50	0	45	3	0	0	34	0	1	0	0	0	2	0	2	1	0	0	0	2	0	1	0	3	0	0	1	0	0	0	0	0	1	0
4	Base	0	0	0	1	0	5	1	30	-1	10	2	1	0	39	0	1	0	0	1	2	0	1	1	0	0	0	2	0	1	0	3	0	1	0	0	1	0	0	0	0	0
3	Swing	0	0	1	0	0	5	1	25	-1	44	1	0	1	34	0	1	0	0	0	1	1	8	0	0	0	1	2	0	1	0	5	1	1	0	0	1	0	0	0	0	0
2	Control	0	1	0	0	0	3	0	90	1	33	3	0	0	40	0	0	1	0	1	2	0	2	1	0	0	0	1	1	0	0	5	1	1	0	0	0	1	0	0	0	0
4	Base	0	0	0	1	0	4	1	82	1	20	2	1	0	59	0	0	1	0	1	2	0	5	0	0	1	0	3	0	0	1	3	0	0	1	0	1	0	0	0	0	0
1	No Retaliation	1	0	0	0	0	4	1	40	-1	5	3	0	0	62	0	0	0	1	1	2	0	4	0	1	0	0	1	1	0	0	3	0	0	0	1	1	0	0	0	0	0
1	No Retaliation	1	0	0	0	0	2	0	71	1	44	1	0	1	66	0	0	0	1	1	1	1	2	1	0	0	0	2	0	1	0	3	0	0	1	0	1	0	0	0	0	0
1	No Retaliation	1	0	0	0	0	4	1	64	1	33	3	0	0	33	0	1	0	0	0	2	0	2	1	0	0	0	1	1	0	0	5	1	0	0	1	0	0	0	1	0	0
3	Swing	0	0	1	0	0	2	0	39	-1	10	2	1	0	66	0	0	0	1	1	1	1	2	1	0	0	0	3	0	0	1	3	0	0	1	0	1	0	0	0	0	0
3	Swing	0	0	1	0	0	3	0	72	1	45	3	0	0	34	0	1	0	0	0	1	1	2	1	0	0	0	2	0	1	0	3	0	1	0	0	0	0	1	0	0	0
5	Placebo	0	0	0	0	1	3	0	42	-1	18	1	0	1	42	0	0	1	0	1	1	1	6	0	0	1	0	1	1	0	0	5	1	1	0	0	1	0	0	0	0	0
3	Swing	0	0	1	0	0	2	0	40	-1	33	3	0	0	30	0	1	0	0	0	2	0	1	1	0	0	0	2	0	1	0	5	1	0	0	1	1	0	0	0	0	0
3	Swing	0	0	1	0	0	4	1	80	1	33	3	0	0	76	0	0	0	1	1	1	1	7	0	0	0	1	1	1	0	0	8	1	1	0	0	1	0	0	0	0	0
2	Control	0	1	0	0	0	3	0	53	1	14	3	0	0	20	1	0	0	0	0	2	0	2	1	0	0	0	2	0	1	0	3	0	1	1	0	1	0	0	0	0	0
2	Control	0	1	0	0	0	5	1	11	-1	48	2	1	0	60	0	0	0	1	1	1	1	2	1	0	0	0	3	0	0	1	2	0	0	1	0	1	0	0	0	0	0
3	Swing	0	0	1	0	0	3	0	39	-1	45	3	0	0	44	0	0	1	0	1	2	0	2	1	0	0	0	2	0	1	0	5	1	1	0	0	1	0	0	0	0	0
2	Control	0	1	0	0	0	3	0	68	1	20	2	1	0	85	0	0	0	1	1	2	0	1	1	0	0	0	1	1	0	0	5	1	0	1	0	1	0	0	0	0	0
4	Base	0	0	0	1	0	3	0	53	1	15	1	0	1	37	0	1	0	0	1	2	0	1	1	0	0	0	2	0	1	0	3	0	0	0	1	1	0	0	0	0	0
5	Placebo	0	0	0	0	1	2	0	70	1	10	2	1	0	62	0	0	0	1	1	2	0	3	0	1	0	0	3	0	0	1	4	0	0	1	0	1	0	0	0	0	0
1	No Retaliation	1	0	0	0	0	5	1	50	0	18	1	0	1	48	0	0	1	0	1	2	0	2	1	0	0	0	1	1	0	0	4	0	1	1	0	0	1	0	0	0	0
1	No Retaliation	1	0	0	0	0	5	1	69	1	14	3	0	0	24	1	0	0	0	0	2	0	2	1	0	0	0	3	0	0	1	5	1	1	0	0	1	0	0	0	0	0
2	Control	0	1	0	0	0	3	0	78	1	10	2	1	0	71	0	0	0	1	1	2	0	1	1	0	0	0	3	0	0	1	6	1	1	0	0	1	0	0	0	0	0
3	Swing	0	0	1	0	0	4	1	46	-1	4	1	0	1	22	0	0	0	0	0	2	0	1	1	0	0	0	1	1	0	0	2	0	1	0	0	1	0	0	0	0	0
1	No Retaliation	1	0	0	0	0	4	1	75	1	15	1	0	1	73	0	0	0	1	1	2	0	5	0	0	1	0	2	0	1	0	8	1	0	1	0	1	0	0	0	0	0
2	Control	0	1	0	0	0	1	0	75	1	20	2	1	0	62	0	0	0	1	1	2	0	1	1	0	0	0	2	0	1	0	4	0	0	1	0	1	0	0	0	0	0
2	Control	0	1	0	0	0	1	0	36	-1	44	1	0	1	52	0	0	1	0	1	1	1	2	1	0	0	0	1	1	0	0	3	0	0	1	0	0	1	0	0	0	0
5	Placebo	0	0	0	0	1	2	0	82	1	5	3	0	0	27	0	1	0	0	0	2	0	4	0	1	0	0	1	1	0	0	5	1	0	0	1	0	0	1	0	0	0
2	Control	0	1	0	0	0	5	1	31	-1	33	3	0	0	45	0	0	1	0	1	1	1	6	0	0	1	0	3	0	0	1	7	1	1	0	0	1	0	0	0	0	0
2	Control	0	1	0	0	0	1	0	90	1	33	3	0	0	37	0	1	0	0	1	1	1	7	0	0	0	1	3	0	0	1	6	1	1	0	0	1	0	0	0	0	0
3	Swing	0	0	1	0	0	3	0	50	0	14	3	0	0	73	0	0	0	1	1	2	0	1	1	0	0	0	1	1	0	0	3	0	0	1	0	1	0	0	0	0	0
4	Base	0	0	0	1	0	3	0	75	1	34	2	1	0	33	0	1	0	0	0	1	1	3	0	1	0	0	1	1	0	0	4	0	0	1	0	0	1	0	0	0	0
2	Control	0	1	0	0	0	4	1	49	-1	34	2	1	0	54	0	0	1	0	1	1	1	2	1	0	0	0	2	0	1	0	2	0	0	0	1	0	0	1	0	0	0
4	Base	0	0	0	1	0	1	0	20	-1	10	2	1	0	66	0	0	0	1	1	2	0	2	1	0	0	0	3	0	0	1	3	0	0	1	0	1	0	0	0	0	0
3	Swing	0	0	1	0	0	2	0	43	-1	16	3	0	0	61	0	0	0	1	1	2	0	3	0	1	0	0	3	0	0	1	5	1	0	1	0	1	0	0	0	0	0
2	Control	0	1	0	0	0	3	0	50	0	48	2	1	0	48	0	0	1	0	1	1	1	2	1	0	0	0	1	1	0	0	2	0	0	1	0	0	0	0	0	0	1
2	Control	0	1	0	0	0	5	1	73	1	10	2	1	0	28	0	1	0	0	0	2	0	4	0	1	0	0	3	0	0	1	4	0	0	1	0	0	1	0	0	0	0
5	Placebo	0	0	0	0	1	2	0	64	1	10	2	1	0	56	0	0	1	0	1	1	1	4	0	1	0	0	3	0	0	1	3	0	0	1	0	1	0	0	0	0	0
1	No Retaliation	1	0	0	0	0	4	1	93	1	5	3	0	0	30	0	1	0	0	0	1	1	6	0	0	1	0	1	1	0	0	5	1	1	0	0	1	0	0	0	0	0
5	Placebo	0	0	0	0	1	3	0	41	-1	10	2	1	0	69	0	0	0	1	1	2	0	3	0	1	0	0	1	1	0	0	3	0	0	1	0	0	1	0	0	0	0
1	No Retaliation	1	0	0	0	0	4	1	80	1	18	1	0	1	59	0	0	1	0	1	2	0	2	1	0	0	0	1	1	0	0	2	0	1	0	0	1	0	0	0	0	0
5	Placebo	0	0	0	0	1	5	1	50	0	39	2	1	0	65	0	0	0	1	1	2	0	2	1	0	0	0	3	0	0	1	2	0	1	0	0	1	0	0	0	0	0
1	No Retaliation	1	0	0	0	0	1	0	94	1	11	2	1	0	34	0	1	0	0	0	1	1	2	1	0	0	0	1	1	0	0	3	0	1	0	0	0	1	0	0	0	0
1	No Retaliation	1	0	0	0	0	3	0	55	1	33	3	0	0	31	0	1	0	0	0	2	0	2	1	0	0	0	2	0	1	0	3	0	1	0	0	0	0	1	0	0	0
1	No Retaliation	1	0	0	0	0	3	0	55	1	36	3	0	0	80	0	0	0	1	1	2	0	1	1	0	0	0	1	1	0	0	2	0	0	1	0	1	0	0	0	0	0
2	Control	0	1	0	0	0	1	0	73	1	39	2	1	0	43	0	0	1	0	1	1	1	3	0	1	0	0	2	0	1	0	5	1	1	0	0	1	0	0	0	0	0
1	No Retaliation	1	0	0	0	0	4	1	21	-1	18	1	0	1	27	0	1	0	0	0	2	0	2	1	0	0	0	3	0	0	1	5	1	0	1	0	0	0	0	0	0	1
2	Control	0	1	0	0	0	3	0	50	0	39	2	1	0	56	0	0	1	0	1	2	0	1	1	0	0	0	3	0	0	1	2	0	0	1	0	1	0	0	0	0	0
5	Placebo	0	0	0	0	1	5	1	88	1	9	3	0	0	35	0	1	0	0	1	1	1	3	0	1	0	0	1	1	0	0	6	1	1	0	0	1	0	0	0	0	0
2	Control	0	1	0	0	0	4	1	40	-1	23	2	1	0	62	0	0	0	1	1	1	1	2	1	0	0	0	3	0	0	1	6	1	1	0	0	1	0	0	0	0	0
3	Swing	0	0	1	0	0	4	1	30	-1	1	1	0	1	84	0	0	0	1	1	2	0	1	1	0	0	0	3	0	0	1	2	0	0	1	0	1	0	0	0	0	0
2	Control	0	1	0	0	0	4	1	0	-1	34	2	1	0	47	0	0	1	0	1	2	0	1	1	0	0	0	1	1	0	0	3	0	0	0	1	1	0	0	0	0	0
3	Swing	0	0	1	0	0	3	0	50	0	5	3	0	0	35	0	1	0	0	1	1	1	3	0	1	0	0	2	0	1	0	1	0	1	0	0	1	0	0	0	0	0
3	Swing	0	0	1	0	0	4	1	73	1	31	3	0	0	32	0	1	0	0	0	2	0	3	0	1	0	0	3	0	0	1	5	1	1	1	0	0	0	0	1	0	0
3	Swing	0	0	1	0	0	3	0	62	1	24	2	1	0	23	1	0	0	0	0	2	0	2	1	0	0	0	2	0	1	0	3	0	1	0	0	0	0	1	0	0	0
4	Base	0	0	0	1	0	5	1	0	-1	14	3	0	0	85	0	0	0	1	1	1	1	4	0	1	0	0	2	0	1	0	6	1	0	1	0	1	0	0	0	0	0
1	No Retaliation	1	0	0	0	0	2	0	40	-1	37	1	0	1	31	0	1	0	0	0	2	0	2	1	0	0	0	3	0	0	1	5	1	1	0	0	1	0	0	0	0	0
2	Control	0	1	0	0	0	4	1	74	1	16	3	0	0	50	0	0	1	0	1	1	1	8	0	0	0	1	3	0	0	1	6	1	1	0	0	1	0	0	0	0	0
5	Placebo	0	0	0	0	1	4	1	60	1	50	1	0	1	55	0	0	1	0	1	2	0	2	1	0	0	0	1	1	0	0	5	1	1	0	0	1	0	0	0	0	0
5	Placebo	0	0	0	0	1	2	0	21	-1	45	3	0	0	30	0	1	0	0	0	1	1	5	0	0	1	0	1	1	0	0	5	1	1	0	0	1	0	0	0	0	0
3	Swing	0	0	1	0	0	1	0	68	1	5	3	0	0	26	0	1	0	0	0	2	0	4	0	1	0	0	1	1	0	0	6	1	1	0	0	1	0	0	0	0	0
4	Base	0	0	0	1	0	5	1	29	-1	11	2	1	0	62	0	0	0	1	1	2	0	1	1	0	0	0	2	0	1	0	2	0	0	0	1	0	1	0	0	0	0
1	No Retaliation	1	0	0	0	0	1	0	69	1	10	2	1	0	40	0	0	1	0	1	2	0	2	1	0	0	0	2	0	1	0	2	0	1	0	0	1	0	0	0	0	0
4	Base	0	0	0	1	0	4	1	59	1	11	2	1	0	48	0	0	1	0	1	2	0	2	1	0	0	0	3	0	0	1	3	0	0	0	1	1	0	0	0	0	0
1	No Retaliation	1	0	0	0	0	3	0	51	1	10	2	1	0	31	1	1	0	0	0	1	1	7	0	0	0	1	3	0	0	1	5	1	1	0	0	0	1	0	0	0	0
4	Base	0	0	0	1	0	3	0	64	1	5	3	0	0	22	1	0	0	0	0	2	0	1	1	0	0	0	1	1	0	0	4	0	0	1	0	0	0	1	0	0	0
1	No Retaliation	1	0	0	0	0	1	0	94	1	32	3	0	0	60	0	0	0	1	1	2	0	9	0	0	0	1	2	0	1	0	5	1	0	1	0	1	0	0	0	0	0
3	Swing	0	0	1	0	0	5	1	100	1	4	1	0	1	29	0	1	0	0	0	2	0	1	1	0	0	0	1	1	0	0	3	0	0	1	0	0	1	0	0	0	0
2	Control	0	1	0	0	0	5	1	72	1	33	3	0	0	35	0	1	0	0	1	1	1	9	0	0	0	1	1	1	0	0	8	1	1	0	0	0	0	0	1	0	0
3	Swing	0	0	1	0	0	5	1	63	1	21	3	0	0	32	0	1	0	0	0	1	1	7	0	0	0	1	1	1	0	0	6	1	1	0	0	0	0	1	0	0	0
4	Base	0	0	0	1	0	2	0	81	1	30	2	1	0	75	0	0	0	1	1	2	0	1	1	0	0	0	1	1	0	0	5	1	0	1	0	1	0	0	0	0	0
3	Swing	0	0	1	0	0	1	0	14	-1	31	3	0	0	40	0	0	1	0	1	1	1	6	0	0	1	0	3	0	0	1	6	1	1	0	0	1	0	0	0	0	0
3	Swing	0	0	1	0	0	2	0	71	1	12	3	0	0	67	0	0	0	1	1	2	0	2	1	0	0	0	1	1	0	0	5	1	0	1	0	0	0	0	1	0	0
3	Swing	0	0	1	0	0	3	0	45	-1	11	2	1	0	47	0	0	1	0	1	2	0	3	0	1	0	0	1	1	0	0	3	0	0	1	0	0	1	0	0	0	0
4	Base	0	0	0	1	0	3	0	30	-1	3	2	1	0	55	0	0	1	0	1	2	0	1	1	0	0	0	2	0	1	0	6	1	0	0	1	1	0	0	0	0	0
3	Swing	0	0	1	0	0	3	0	68	1	14	3	0	0	32	0	1	0	0	0	2	0	4	0	1	0	0	3	0	0	1	4	0	0	1	0	1	0	0	0	0	0
4	Base	0	0	0	1	0	2	0	44	-1	18	1	0	1	79	0	0	0	1	1	2	0	2	1	0	0	0	3	0	0	1	6	1	0	1	0	1	0	0	0	0	0
5	Placebo	0	0	0	0	1	5	1	100	1	10	2	1	0	40	0	0	1	0	1	1	1	9	0	0	0	1	1	1	0	0	6	1	1	0	0	1	0	0	0	0	0
4	Base	0	0	0	1	0	4	1	42	-1	39	2	1	0	33	0	1	0	0	0	1	1	4	0	1	0	0	3	0	0	1	3	0	1	0	0	1	0	0	0	0	0
1	No Retaliation	1	0	0	0	0	2	0	65	1	49	3	0	0	20	1	0	0	0	0	1	1	1	1	0	0	0	2	0	1	0	4	0	0	1	0	1	0	0	0	0	0
1	No Retaliation	1	0	0	0	0	3	0	75	1	42	1	0	1	65	0	0	0	1	1	2	0	4	0	1	0	0	2	0	1	0	3	0	1	0	0	1	0	0	0	0	0
1	No Retaliation	1	0	0	0	0	3	0	35	-1	10	2	1	0	21	1	0	0	0	0	1	1	4	0	1	0	0	1	1	0	0	3	0	1	0	0	0	1	0	0	0	0
3	Swing	0	0	1	0	0	3	0	92	1	33	3	0	0	40	0	0	1	0	1	1	1	7	0	0	0	1	3	0	0	1	6	1	1	0	0	1	0	0	0	0	0
5	Placebo	0	0	0	0	1	2	0	52	1	48	2	1	0	28	0	1	0	0	0	2	0	3	0	1	0	0	2	0	1	0	6	1	1	0	0	1	0	0	0	0	0
4	Base	0	0	0	1	0	3	0	50	0	1	1	0	1	51	0	0	1	0	1	2	0	2	1	0	0	0	3	0	0	1	1	0	0	1	0	1	0	0	0	0	0
2	Control	0	1	0	0	0	3	0	71	1	48	2	1	0	58	0	0	1	0	1	2	0	2	1	0	0	0	3	0	0	1	2	0	0	1	0	1	0	0	0	0	0
3	Swing	0	0	1	0	0	2	0	90	1	45	3	0	0	22	1	0	0	0	0	1	1	1	1	0	0	0	1	1	0	0	3	0	0	1	0	0	0	1	0	0	0
4	Base	0	0	0	1	0	5	1	4	-1	17	1	0	1	40	0	0	1	0	1	1	1	7	0	0	0	1	3	0	0	1	6	1	1	0	0	1	0	0	0	0	0
4	Base	0	0	0	1	0	1	0	30	-1	39	2	1	0	33	0	0	0	0	0	2	0	9	0	0	0	1	2	0	1	0	5	1	1	0	0	1	0	0	0	0	0
1	No Retaliation	1	0	0	0	0	3	0	65	1	39	2	1	0	45	0	0	1	0	1	1	1	8	0	0	0	1	2	0	1	0	6	1	1	0	0	1	0	0	0	0	0
1	No Retaliation	1	0	0	0	0	1	0	10	-1	5	3	0	0	33	0	1	0	0	0	1	1	2	1	0	0	0	1	1	0	0	4	0	1	0	0	1	0	0	0	0	0
1	No Retaliation	1	0	0	0	0	3	0	2	-1	10	2	1	0	18	1	0	0	0	0	2	0	2	1	0	0	0	3	0	0	1	3	0	1	0	0	1	0	0	0	0	0
2	Control	0	1	0	0	0	3	0	59	1	45	3	0	0	18	1	0	0	0	0	1	1	1	1	0	0	0	3	0	0	1	4	0	0	1	0	1	0	0	0	0	0
2	Control	0	1	0	0	0	4	1	59	1	23	2	1	0	25	0	1	0	0	0	2	0	2	1	0	0	0	3	0	0	1	5	1	1	0	0	1	0	0	0	0	0
4	Base	0	0	0	1	0	4	1	9	-1	45	3	0	0	40	0	0	1	0	1	2	0	3	0	1	0	0	3	0	0	1	3	0	0	1	0	0	0	1	0	0	0
2	Control	0	1	0	0	0	2	0	71	1	39	2	1	0	22	1	0	0	0	0	2	0	5	0	0	1	0	2	0	1	0	5	1	1	0	0	1	0	0	0	0	0
2	Control	0	1	0	0	0	2	0	71	1	23	2	1	0	68	0	0	0	1	1	2	0	1	1	0	0	0	1	1	0	0	2	0	0	1	0	1	0	0	0	0	0
5	Placebo	0	0	0	0	1	4	1	71	1	36	3	0	0	36	0	1	0	0	1	1	1	1	1	0	0	0	1	1	0	0	5	1	1	0	0	1	0	0	0	0	0
5	Placebo	0	0	0	0	1	1	0	99	1	10	2	1	0	50	0	0	1	0	1	2	0	4	0	1	0	0	1	1	0	0	4	0	1	0	0	0	1	0	0	0	0
3	Swing	0	0	1	0	0	4	1	72	1	9	3	0	0	29	0	1	0	0	0	1	1	4	0	1	0	0	1	1	0	0	3	0	1	0	0	0	1	0	0	0	0
3	Swing	0	0	1	0	0	4	1	39	-1	33	3	0	0	34	0	1	0	0	0	1	1	9	0	0	0	1	3	0	0	1	8	1	1	0	0	1	0	0	0	0	0
4	Base	0	0	0	1	0	5	1	17	-1	45	3	0	0	35	0	1	0	0	1	2	0	5	0	0	1	0	2	0	1	0	3	0	1	0	0	1	0	0	0	0	0
1	No Retaliation	1	0	0	0	0	4	1	53	1	45	3	0	0	27	0	1	0	0	0	1	1	3	0	1	0	0	3	0	0	1	5	1	1	0	0	0	0	0	1	0	0
4	Base	0	0	0	1	0	5	1	72	1	36	3	0	0	29	0	1	0	0	0	2	0	5	0	0	1	0	3	0	0	1	5	1	1	0	0	1	0	0	0	0	0
4	Base	0	0	0	1	0	5	1	50	0	5	3	0	0	20	1	0	0	0	0	1	1	1	1	0	0	0	1	1	0	0	3	0	1	1	0	0	0	1	0	0	0
2	Control	0	1	0	0	0	1	0	98	1	10	2	1	0	39	0	1	0	0	1	2	0	3	0	1	0	0	1	1	0	0	6	1	1	0	0	1	0	0	0	0	0
2	Control	0	1	0	0	0	4	1	76	1	39	2	1	0	40	0	0	1	0	1	2	0	3	0	1	0	0	1	1	0	0	4	0	1	0	0	0	0	0	1	0	0
4	Base	0	0	0	1	0	4	1	50	0	44	1	0	1	55	0	0	1	0	1	2	0	4	0	1	0	0	3	0	0	1	3	0	1	0	0	1	0	0	0	0	0
3	Swing	0	0	1	0	0	3	0	77	1	51	2	1	0	68	0	0	0	1	1	1	1	3	0	1	0	0	1	1	0	0	5	1	1	0	0	1	0	0	0	0	0
5	Placebo	0	0	0	0	1	2	0	30	-1	43	1	0	1	70	0	0	0	1	1	1	1	3	0	1	0	0	2	0	1	0	2	0	0	0	1	1	0	0	0	0	0
5	Placebo	0	0	0	0	1	3	0	31	-1	23	2	1	0	48	0	0	1	0	1	2	0	3	0	1	0	0	1	1	0	0	5	1	1	0	0	1	0	0	0	0	0
2	Control	0	1	0	0	0	4	1	92	1	16	3	0	0	39	0	1	0	0	1	2	0	2	1	0	0	0	3	0	0	1	3	0	0	1	0	1	0	0	0	0	0
3	Swing	0	0	1	0	0	3	0	50	0	34	2	1	0	67	0	0	0	1	1	2	0	3	0	1	0	0	1	1	0	0	2	0	1	0	0	1	0	0	0	0	0
4	Base	0	0	0	1	0	4	1	45	-1	14	3	0	0	50	0	0	1	0	1	2	0	4	0	1	0	0	3	0	0	1	3	0	1	0	0	1	0	0	0	0	0
5	Placebo	0	0	0	0	1	4	1	12	-1	34	2	1	0	54	0	0	1	0	1	1	1	3	0	1	0	0	1	1	0	0	4	0	1	0	0	0	1	0	0	0	0
2	Control	0	1	0	0	0	3	0	43	-1	17	1	0	1	44	0	0	1	0	1	2	0	7	0	0	0	1	3	0	0	1	2	0	1	0	0	1	0	0	0	0	0
2	Control	0	1	0	0	0	2	0	81	1	5	3	0	0	32	0	1	0	0	0	2	0	3	0	1	0	0	1	1	0	0	6	1	1	1	0	1	0	0	0	0	0
4	Base	0	0	0	1	0	3	0	50	0	10	2	1	0	33	0	1	0	0	0	2	0	4	0	1	0	0	2	0	1	0	5	1	0	1	0	1	0	0	0	0	0
1	No Retaliation	1	0	0	0	0	3	0	55	1	34	2	1	0	53	0	0	1	0	1	2	0	3	0	1	0	0	1	1	0	0	6	1	1	0	0	1	0	0	0	0	0
5	Placebo	0	0	0	0	1	3	0	77	1	19	1	0	1	28	0	1	0	0	0	1	1	2	1	0	0	0	1	1	0	0	4	0	1	0	0	0	0	0	0	1	0
1	No Retaliation	1	0	0	0	0	3	0	49	-1	36	3	0	0	64	0	0	0	1	1	2	0	2	1	0	0	0	1	1	0	0	4	0	1	0	0	0	1	0	0	0	0
4	Base	0	0	0	1	0	3	0	69	1	5	3	0	0	32	0	1	0	0	0	2	0	7	0	0	0	1	3	0	0	1	5	1	0	1	0	1	0	0	0	0	0
4	Base	0	0	0	1	0	3	0	28	-1	33	3	0	0	51	0	0	1	0	1	2	0	4	0	1	0	0	3	0	0	1	3	0	1	0	0	1	0	0	0	0	0
4	Base	0	0	0	1	0	5	1	77	1	49	3	0	0	40	0	0	1	0	1	1	1	8	0	0	0	1	1	1	0	0	5	1	1	0	0	1	0	0	0	0	0
3	Swing	0	0	1	0	0	5	1	13	-1	45	3	0	0	38	0	1	0	0	1	2	0	2	1	0	0	0	2	0	1	0	3	0	0	0	1	0	1	0	0	0	0
2	Control	0	1	0	0	0	3	0	6	-1	48	2	1	0	59	0	0	1	0	1	2	0	1	1	0	0	0	1	1	0	0	4	0	0	0	1	1	0	0	0	0	0
3	Swing	0	0	1	0	0	3	0	51	1	10	2	1	0	31	0	1	0	0	0	2	0	4	0	1	0	0	2	0	1	0	4	0	1	1	0	0	1	0	0	0	0
1	No Retaliation	1	0	0	0	0	3	0	53	1	16	3	0	0	39	0	1	0	0	1	2	0	5	0	0	1	0	2	0	1	0	3	0	0	1	0	1	0	0	0	0	0
2	Control	0	1	0	0	0	3	0	50	0	18	1	0	1	43	0	0	1	0	1	2	0	2	1	0	0	0	3	0	0	1	2	0	0	1	0	1	0	0	0	0	0
3	Swing	0	0	1	0	0	2	0	50	0	38	3	0	0	69	0	0	0	1	1	2	0	1	1	0	0	0	2	0	1	0	3	0	0	1	0	1	0	0	0	0	0
1	No Retaliation	1	0	0	0	0	3	0	50	0	NA	3	0	0	48	0	0	1	0	1	2	0	2	1	0	0	0	1	1	0	0	5	1	1	0	0	1	0	0	0	0	0
2	Control	0	1	0	0	0	3	0	80	1	45	3	0	0	60	0	0	0	1	1	2	0	6	0	0	1	0	3	0	0	1	5	1	0	1	0	1	0	0	0	0	0
4	Base	0	0	0	1	0	3	0	55	1	11	2	1	0	74	0	0	0	1	1	2	0	2	1	0	0	0	1	1	0	0	3	0	0	1	0	1	0	0	0	0	0
5	Placebo	0	0	0	0	1	2	0	74	1	10	2	1	0	59	0	0	1	0	1	2	0	2	1	0	0	0	2	0	1	0	2	0	1	0	0	1	0	0	0	0	0
5	Placebo	0	0	0	0	1	3	0	65	1	51	2	1	0	47	0	0	1	0	1	2	0	2	1	0	0	0	3	0	0	1	5	1	0	1	0	1	0	0	0	0	0
5	Placebo	0	0	0	0	1	2	0	53	1	36	3	0	0	40	0	0	1	0	1	1	1	4	0	1	0	0	3	0	0	1	5	1	1	0	0	1	0	0	0	0	0
1	No Retaliation	1	0	0	0	0	2	0	70	1	5	3	0	0	72	0	0	0	1	1	1	1	3	0	1	0	0	1	1	0	0	4	0	0	1	0	1	0	0	0	0	0
3	Swing	0	0	1	0	0	1	0	91	1	36	3	0	0	43	0	0	1	0	1	1	1	3	0	1	0	0	2	0	1	0	3	0	0	0	1	1	0	0	0	0	0
4	Base	0	0	0	1	0	3	0	100	1	1	1	0	1	52	0	0	1	0	1	2	0	1	1	0	0	0	1	1	0	0	3	0	0	1	0	0	1	0	0	0	0
1	No Retaliation	1	0	0	0	0	4	1	11	-1	33	3	0	0	32	0	1	0	0	0	1	1	4	0	1	0	0	3	0	0	1	5	1	1	0	0	1	0	0	0	0	0
2	Control	0	1	0	0	0	2	0	74	1	36	3	0	0	35	0	1	0	0	1	2	0	3	0	1	0	0	3	0	0	1	5	1	1	0	0	1	0	0	0	0	0
3	Swing	0	0	1	0	0	2	0	63	1	39	2	1	0	22	1	0	0	0	0	2	0	1	1	0	0	0	2	0	1	0	2	0	1	1	0	0	1	0	0	0	0
1	No Retaliation	1	0	0	0	0	1	0	60	1	21	3	0	0	24	1	0	0	0	0	1	1	1	1	0	0	0	3	0	0	1	3	0	1	0	0	1	0	0	0	0	0
3	Swing	0	0	1	0	0	3	0	50	0	49	3	0	0	39	0	1	0	0	1	2	0	1	1	0	0	0	2	0	1	0	3	0	0	1	0	1	0	0	0	0	0
3	Swing	0	0	1	0	0	5	1	50	0	11	2	1	0	50	0	0	1	0	1	2	0	2	1	0	0	0	3	0	0	1	1	0	0	1	0	1	0	0	0	0	0
4	Base	0	0	0	1	0	3	0	55	1	23	2	1	0	66	0	0	0	1	1	2	0	2	1	0	0	0	3	0	0	1	2	0	0	1	0	1	0	0	0	0	0
1	No Retaliation	1	0	0	0	0	4	1	59	1	10	2	1	0	50	0	0	1	0	1	2	0	1	1	0	0	0	1	1	0	0	2	0	1	0	0	0	1	0	0	0	0
4	Base	0	0	0	1	0	5	1	100	1	14	3	0	0	59	0	0	1	0	1	2	0	3	0	1	0	0	1	1	0	0	3	0	0	0	1	1	0	0	0	0	0
2	Control	0	1	0	0	0	2	0	80	1	39	2	1	0	35	0	1	0	0	1	1	1	2	1	0	0	0	2	0	1	0	4	0	1	0	0	0	0	0	0	0	1
1	No Retaliation	1	0	0	0	0	2	0	62	1	22	3	0	0	59	0	0	1	0	1	2	0	1	1	0	0	0	2	0	1	0	4	0	0	1	0	1	0	0	0	0	0
4	Base	0	0	0	1	0	1	0	83	1	25	1	0	1	37	0	1	0	0	1	2	0	2	1	0	0	0	2	0	1	0	4	0	0	1	0	1	0	0	0	0	0
3	Swing	0	0	1	0	0	4	1	87	1	5	3	0	0	43	0	0	1	0	1	1	1	6	0	0	1	0	1	1	0	0	5	1	1	1	0	1	0	0	0	0	0
4	Base	0	0	0	1	0	4	1	50	0	5	3	0	0	67	0	0	0	1	1	2	0	1	1	0	0	0	2	0	1	0	3	0	0	1	0	1	0	0	0	0	0
5	Placebo	0	0	0	0	1	5	1	80	1	5	3	0	0	45	0	0	1	0	1	2	0	5	0	0	1	0	3	0	0	1	6	1	1	0	0	1	0	0	0	0	0
3	Swing	0	0	1	0	0	1	0	41	-1	10	2	1	0	56	0	0	1	0	1	2	0	1	1	0	0	0	3	0	0	1	4	0	0	1	1	1	0	0	0	0	0
3	Swing	0	0	1	0	0	3	0	50	0	37	1	0	1	22	1	0	0	0	0	2	0	1	1	0	0	0	3	0	0	1	5	1	1	0	0	1	0	0	0	0	0
5	Placebo	0	0	0	0	1	2	0	80	1	45	3	0	0	57	0	0	0	0	1	2	0	3	0	1	0	0	3	0	0	1	2	0	0	1	1	1	0	0	0	0	0
2	Control	0	1	0	0	0	4	1	49	-1	45	3	0	0	67	0	0	0	1	1	2	0	1	1	0	0	0	3	0	0	1	5	1	0	1	0	1	0	0	0	0	0
3	Swing	0	0	1	0	0	3	0	84	1	37	1	0	1	54	0	0	1	0	1	2	0	1	1	0	0	0	1	1	0	0	4	0	0	0	1	1	0	0	0	0	0
4	Base	0	0	0	1	0	5	1	0	-1	34	2	1	0	60	0	0	0	1	1	2	0	1	1	0	0	0	3	0	0	1	4	0	0	1	0	1	0	0	0	0	0
4	Base	0	0	0	1	0	5	1	5	-1	34	2	1	0	36	0	1	0	0	1	2	0	3	0	1	0	0	3	0	0	1	3	0	1	0	0	1	0	0	0	0	0
5	Placebo	0	0	0	0	1	1	0	0	-1	39	2	1	0	39	0	1	0	0	1	2	0	1	1	0	0	0	3	0	0	1	4	0	0	1	0	1	0	0	0	0	0
5	Placebo	0	0	0	0	1	1	0	80	1	22	3	0	0	19	1	0	0	0	0	1	1	1	1	0	0	0	2	0	1	0	2	0	0	0	1	1	0	0	0	0	0
3	Swing	0	0	1	0	0	5	1	100	1	44	1	0	1	28	0	1	0	0	0	2	0	3	0	1	0	0	1	1	0	0	5	1	1	0	0	0	0	0	0	1	0
1	No Retaliation	1	0	0	0	0	2	0	66	1	21	3	0	0	19	1	0	0	0	0	2	0	1	1	0	0	0	2	0	1	0	3	0	1	0	0	0	1	0	0	0	0
5	Placebo	0	0	0	0	1	3	0	60	1	24	2	1	0	35	0	1	0	0	1	2	0	4	0	1	0	0	2	0	1	0	5	1	1	1	0	1	0	0	0	0	0
1	No Retaliation	1	0	0	0	0	2	0	41	-1	42	1	0	1	78	0	0	0	1	1	1	1	2	1	0	0	0	2	0	1	0	2	0	0	1	0	1	0	0	0	0	0
5	Placebo	0	0	0	0	1	3	0	15	-1	10	2	1	0	63	0	0	0	1	1	1	1	1	1	0	0	0	2	0	1	0	3	0	0	1	0	1	0	0	0	0	0
2	Control	0	1	0	0	0	2	0	67	1	45	3	0	0	18	1	0	0	0	0	2	0	2	1	0	0	0	1	1	0	0	7	1	1	0	0	0	0	1	0	0	0
3	Swing	0	0	1	0	0	1	0	75	1	44	1	0	1	67	0	0	0	1	1	2	0	3	0	1	0	0	1	1	0	0	5	1	1	0	0	1	0	0	0	0	0
1	No Retaliation	1	0	0	0	0	3	0	85	1	17	1	0	1	40	0	0	1	0	1	2	0	2	1	0	0	0	3	0	0	1	3	0	0	0	1	1	0	0	0	0	0
5	Placebo	0	0	0	0	1	2	0	74	1	8	3	0	0	20	1	0	0	0	0	1	1	3	0	1	0	0	3	0	0	1	1	0	0	1	1	0	0	0	0	1	0
2	Control	0	1	0	0	0	1	0	81	1	5	3	0	0	67	0	0	0	1	1	2	0	1	1	0	0	0	1	1	0	0	5	1	0	1	0	0	0	1	0	0	0
5	Placebo	0	0	0	0	1	3	0	62	1	10	2	1	0	22	1	0	0	0	0	2	0	1	1	0	0	0	1	1	0	0	2	0	1	0	0	1	0	0	0	0	0
1	No Retaliation	1	0	0	0	0	3	0	56	1	44	1	0	1	33	0	1	0	0	0	2	0	2	1	0	0	0	2	0	1	0	2	0	0	0	1	1	0	0	0	0	0
2	Control	0	1	0	0	0	1	0	50	0	10	2	1	0	39	0	1	0	0	1	1	1	2	1	0	0	0	2	0	1	0	3	0	0	1	0	1	0	0	0	0	0
4	Base	0	0	0	1	0	4	1	49	-1	44	1	0	1	43	0	0	1	0	1	2	0	1	1	0	0	0	3	0	0	1	1	0	0	1	0	1	0	0	0	0	0
4	Base	0	0	0	1	0	3	0	50	0	10	2	1	0	82	0	0	0	1	1	2	0	2	1	0	0	0	3	0	0	1	2	0	0	1	0	1	0	0	0	0	0
2	Control	0	1	0	0	0	3	0	78	1	5	3	0	0	35	0	1	0	0	1	1	1	9	0	0	0	1	1	1	0	0	7	1	1	0	0	1	0	0	0	0	0
4	Base	0	0	0	1	0	2	0	68	1	25	1	0	1	19	1	0	0	0	0	2	0	4	0	1	0	0	1	1	0	0	3	0	0	1	0	1	0	0	0	0	0
1	No Retaliation	1	0	0	0	0	4	1	72	1	31	3	0	0	23	1	0	0	0	0	2	0	4	0	1	0	0	1	1	0	0	5	1	0	0	1	1	0	0	0	0	0
3	Swing	0	0	1	0	0	2	0	72	1	5	3	0	0	23	1	0	0	0	0	2	0	4	0	1	0	0	1	1	0	0	4	0	1	0	0	1	0	0	0	0	0
2	Control	0	1	0	0	0	1	0	16	-1	10	2	1	0	41	0	0	1	0	1	2	0	6	0	0	1	0	3	0	0	1	6	1	0	0	1	1	0	0	0	0	0
2	Control	0	1	0	0	0	1	0	60	1	10	2	1	0	68	0	0	0	1	1	2	0	3	0	1	0	0	3	0	0	1	3	0	0	1	0	1	0	0	0	0	0
4	Base	0	0	0	1	0	1	0	90	1	15	1	0	1	56	0	0	1	0	1	2	0	4	0	1	0	0	2	0	1	0	5	1	1	0	0	1	0	0	0	0	0
3	Swing	0	0	1	0	0	3	0	50	0	47	3	0	0	35	0	1	0	0	1	2	0	1	1	0	0	0	2	0	1	0	6	1	0	0	1	1	0	0	0	0	0
5	Placebo	0	0	0	0	1	1	0	100	1	33	3	0	0	40	0	0	1	0	1	1	1	9	0	0	0	1	3	0	0	1	6	1	1	0	0	1	0	0	0	0	0
5	Placebo	0	0	0	0	1	3	0	49	-1	44	1	0	1	27	0	1	0	0	0	1	1	2	1	0	0	0	2	0	1	0	3	0	1	0	0	1	0	0	0	0	0
3	Swing	0	0	1	0	0	5	1	0	-1	28	1	0	1	60	0	0	1	1	1	2	0	1	1	0	0	0	3	0	0	1	5	1	0	0	1	1	0	0	0	0	0
3	Swing	0	0	1	0	0	3	0	39	-1	39	2	1	0	47	0	0	1	0	1	1	1	3	0	1	0	0	3	0	0	1	3	0	0	0	1	1	0	0	0	0	0
2	Control	0	1	0	0	0	2	0	39	-1	6	2	1	0	37	0	1	0	0	1	2	0	4	0	1	0	0	2	0	1	0	5	1	1	0	0	1	0	0	0	0	0
2	Control	0	1	0	0	0	3	0	50	0	23	2	1	0	40	0	0	1	0	1	2	0	1	1	0	0	0	1	1	0	0	2	0	0	1	0	0	1	0	0	0	0
3	Swing	0	0	1	0	0	5	1	62	1	11	2	1	0	64	0	0	0	1	1	2	0	1	1	0	0	0	1	1	0	0	3	0	0	1	0	1	0	0	0	0	0
5	Placebo	0	0	0	0	1	3	0	0	-1	11	2	1	0	70	0	0	0	1	1	2	0	2	1	0	0	0	3	0	0	1	4	0	0	1	0	1	0	0	0	0	0
1	No Retaliation	1	0	0	0	0	4	1	50	0	36	3	0	0	45	0	0	1	0	1	2	0	1	1	0	0	0	3	0	0	1	3	0	1	0	0	1	0	0	0	0	0
3	Swing	0	0	1	0	0	2	0	75	1	34	2	1	0	22	1	0	0	0	0	1	1	2	1	0	0	0	1	1	0	0	3	0	1	0	0	1	0	0	0	0	0
2	Control	0	1	0	0	0	3	0	48	-1	33	3	0	0	24	1	0	0	0	0	2	0	3	0	1	0	0	1	1	0	0	5	1	1	1	0	0	1	0	0	0	0
5	Placebo	0	0	0	0	1	1	0	90	1	48	2	1	0	51	0	0	1	0	1	2	0	7	0	0	0	1	3	0	0	1	5	1	1	0	0	1	0	0	0	0	0
2	Control	0	1	0	0	0	4	1	83	1	45	3	0	0	24	1	0	0	0	0	2	0	4	0	1	0	0	2	0	1	0	4	0	1	0	0	0	0	0	0	1	0
2	Control	0	1	0	0	0	1	0	50	0	33	3	0	0	57	0	0	1	0	1	2	0	2	1	0	0	0	1	1	0	0	4	0	0	0	1	1	0	0	0	0	0
3	Swing	0	0	1	0	0	4	1	68	1	5	3	0	0	40	0	0	1	0	1	1	1	4	0	1	0	0	3	0	0	1	6	1	1	0	0	1	0	0	0	0	0
4	Base	0	0	0	1	0	2	0	73	1	11	2	1	0	31	0	1	0	0	0	2	0	3	0	1	0	0	2	0	1	0	3	0	0	1	0	1	0	0	0	0	0
2	Control	0	1	0	0	0	3	0	50	0	19	1	0	1	34	0	1	0	0	0	1	1	1	1	0	0	0	1	1	0	0	2	0	1	0	0	1	0	0	0	0	0
5	Placebo	0	0	0	0	1	3	0	48	-1	3	2	1	0	73	0	0	0	1	1	2	0	3	0	1	0	0	2	0	1	0	2	0	0	1	0	1	0	0	0	0	0
3	Swing	0	0	1	0	0	3	0	50	0	51	2	1	0	24	1	0	0	0	0	2	0	6	0	0	1	0	2	0	1	0	3	0	1	0	0	0	0	1	0	0	0
1	No Retaliation	1	0	0	0	0	2	0	76	1	43	1	0	1	69	0	0	0	1	1	2	0	1	1	0	0	0	1	1	0	0	2	0	0	1	0	1	0	0	0	0	0
4	Base	0	0	0	1	0	4	1	64	1	28	1	0	1	50	0	0	1	0	1	2	0	2	1	0	0	0	1	1	0	0	3	0	0	1	0	1	0	0	0	0	0
1	No Retaliation	1	0	0	0	0	1	0	50	0	7	3	0	0	30	0	1	0	0	0	2	0	2	1	0	0	0	2	0	1	0	4	0	0	1	0	0	1	0	0	0	0
5	Placebo	0	0	0	0	1	1	0	78	1	3	2	1	0	49	0	0	1	0	1	2	0	1	1	0	0	0	1	1	0	0	2	0	0	1	0	1	0	0	0	0	0
3	Swing	0	0	1	0	0	3	0	50	0	NA	3	0	0	55	0	0	1	0	1	2	0	NA	NA	NA	NA	NA	NA	NA	NA	NA	5	1	0	0	0	1	0	0	0	0	0
1	No Retaliation	1	0	0	0	0	2	0	83	1	39	2	1	0	48	0	0	1	0	1	2	0	1	1	0	0	0	2	0	1	0	3	0	0	1	0	1	0	0	0	0	0
1	No Retaliation	1	0	0	0	0	5	1	7	-1	47	3	0	0	27	0	1	0	0	0	2	0	2	1	0	0	0	2	0	1	0	5	1	1	0	0	1	0	0	0	0	0
1	No Retaliation	1	0	0	0	0	4	1	87	1	9	3	0	0	37	0	1	0	0	1	2	0	3	0	1	0	0	1	1	0	0	5	1	1	0	0	0	0	0	1	0	0
2	Control	0	1	0	0	0	4	1	67	1	11	2	1	0	28	0	1	0	0	0	1	1	4	0	1	0	0	3	0	0	1	3	0	1	0	0	1	0	0	0	0	0
3	Swing	0	0	1	0	0	5	1	25	-1	3	2	1	0	72	0	0	0	1	1	1	1	5	0	0	1	0	3	0	0	1	6	1	1	0	0	1	0	0	0	0	0
3	Swing	0	0	1	0	0	1	0	64	1	36	3	0	0	21	1	0	0	0	0	2	0	1	1	0	0	0	2	0	1	0	3	0	0	1	0	1	0	0	0	0	0
1	No Retaliation	1	0	0	0	0	4	1	40	-1	11	2	1	0	37	0	1	0	0	1	1	1	1	1	0	0	0	2	0	1	0	2	0	0	1	0	1	0	0	0	0	0
2	Control	0	1	0	0	0	4	1	82	1	38	3	0	0	44	0	1	1	0	1	2	0	8	0	0	0	1	1	1	0	0	7	1	1	0	0	1	0	0	0	0	0
4	Base	0	0	0	1	0	4	1	11	-1	45	3	0	0	57	0	0	1	0	1	2	0	5	0	0	1	0	3	0	0	1	2	0	0	1	0	1	0	0	0	0	0
2	Control	0	1	0	0	0	5	1	39	-1	14	3	0	0	32	0	1	0	0	0	2	0	1	1	0	0	0	3	0	0	1	3	0	0	0	1	1	0	0	0	0	0
4	Base	0	0	0	1	0	4	1	15	-1	10	2	1	0	62	0	0	0	1	1	2	0	2	1	0	0	0	3	0	0	1	3	0	1	0	0	1	0	0	0	0	0
5	Placebo	0	0	0	0	1	3	0	60	1	10	2	1	0	71	0	0	0	1	1	2	0	3	0	1	0	0	3	0	0	1	4	0	0	1	0	1	0	0	0	0	0
3	Swing	0	0	1	0	0	3	0	53	1	5	3	0	0	38	0	1	0	0	1	1	1	1	1	0	0	0	2	0	1	0	2	0	0	0	1	1	0	0	0	0	0
2	Control	0	1	0	0	0	4	1	74	1	2	1	0	1	25	1	1	0	0	0	2	0	3	0	1	0	0	3	0	0	1	5	1	0	1	0	1	0	0	0	0	0
5	Placebo	0	0	0	0	1	4	1	39	-1	11	2	1	0	22	1	0	0	0	0	2	0	2	1	0	0	0	1	1	0	0	2	0	0	1	0	1	0	0	0	0	0
2	Control	0	1	0	0	0	1	0	93	1	14	3	0	0	73	0	0	0	1	1	2	0	2	1	0	0	0	1	1	0	0	2	0	0	1	0	1	0	0	0	0	0
5	Placebo	0	0	0	0	1	3	0	50	0	7	3	0	0	36	0	1	0	0	1	2	0	2	1	0	0	0	2	0	1	0	2	0	0	1	0	0	0	0	1	0	0
3	Swing	0	0	1	0	0	4	1	39	-1	11	2	1	0	34	0	1	0	0	0	1	1	5	0	0	1	0	3	0	0	1	8	1	1	0	0	1	0	0	0	0	0
3	Swing	0	0	1	0	0	3	0	50	0	17	1	0	1	23	1	0	0	0	0	2	0	1	1	0	0	0	2	0	1	0	2	0	0	1	0	1	0	0	0	0	0
3	Swing	0	0	1	0	0	3	0	30	-1	5	3	0	0	32	0	1	0	0	0	2	0	4	0	1	0	0	1	1	0	0	5	1	1	1	0	1	0	0	0	0	0
5	Placebo	0	0	0	0	1	1	0	39	-1	33	3	0	0	67	0	0	0	1	1	1	1	2	1	0	0	0	1	1	0	0	4	0	0	1	0	1	0	0	0	0	0
3	Swing	0	0	1	0	0	5	1	66	1	36	3	0	0	74	0	0	0	1	1	2	0	2	1	0	0	0	3	0	0	1	5	1	0	1	0	1	0	0	0	0	0
3	Swing	0	0	1	0	0	4	1	80	1	36	3	0	0	22	1	0	0	0	0	2	0	3	0	1	0	0	3	0	0	1	5	1	1	0	0	1	0	0	0	0	0
1	No Retaliation	1	0	0	0	0	5	1	98	1	48	2	1	0	35	0	1	0	0	1	1	1	6	0	0	1	0	3	0	0	1	5	1	1	0	0	1	0	0	0	0	0
4	Base	0	0	0	1	0	3	0	75	1	36	3	0	0	22	1	0	0	0	0	2	0	7	0	0	0	1	2	0	1	0	2	0	1	0	0	1	0	0	0	0	0
5	Placebo	0	0	0	0	1	4	1	58	1	49	3	0	0	27	0	1	0	0	0	2	0	1	1	0	0	0	2	0	1	0	2	0	0	1	0	0	0	0	0	1	0
5	Placebo	0	0	0	0	1	3	0	50	0	45	3	0	0	48	0	0	1	0	1	2	0	5	0	0	1	0	2	0	1	0	4	0	1	0	0	1	0	0	0	0	0
3	Swing	0	0	1	0	0	3	0	83	1	38	3	0	0	44	0	0	1	0	1	2	0	4	0	1	0	0	1	1	0	0	4	0	1	0	0	1	0	0	0	0	0
5	Placebo	0	0	0	0	1	2	0	79	1	5	3	0	0	25	0	1	0	0	0	2	0	3	0	1	0	0	3	0	0	1	5	1	1	0	0	1	0	0	0	0	0
1	No Retaliation	1	0	0	0	0	1	0	75	1	21	3	0	0	36	0	1	0	0	1	2	0	3	0	1	0	0	2	0	1	0	5	1	1	0	0	1	0	0	0	0	0
4	Base	0	0	0	1	0	5	1	38	-1	14	3	0	0	82	0	0	0	1	1	2	0	3	0	1	0	0	3	0	0	1	3	0	0	1	0	1	0	0	0	0	0
5	Placebo	0	0	0	0	1	4	1	11	-1	38	3	0	0	67	0	0	0	1	1	2	0	2	1	0	0	0	3	0	0	1	3	0	0	1	0	1	0	0	0	0	0
5	Placebo	0	0	0	0	1	3	0	64	1	10	2	1	0	39	0	1	0	0	1	2	0	2	1	0	0	0	2	0	1	0	3	0	1	0	0	0	0	0	1	0	0
5	Placebo	0	0	0	0	1	5	1	88	1	41	3	0	0	23	1	0	0	0	0	2	0	3	0	1	0	0	2	0	1	0	5	1	1	0	0	1	0	0	0	0	0
1	No Retaliation	1	0	0	0	0	2	0	28	-1	39	2	1	0	57	0	0	1	0	1	1	1	3	0	1	0	0	1	1	0	0	8	1	0	1	0	1	0	0	0	0	0
5	Placebo	0	0	0	0	1	3	0	18	-1	45	3	0	0	45	0	0	1	0	1	2	0	7	0	0	0	1	3	0	0	1	5	1	1	0	0	1	0	0	0	0	0
4	Base	0	0	0	1	0	1	0	36	-1	34	2	1	0	48	0	0	1	0	1	1	1	1	1	0	0	0	1	1	0	0	4	0	1	0	0	0	1	0	0	0	0
3	Swing	0	0	1	0	0	3	0	100	1	3	2	1	0	29	0	1	0	0	0	1	1	1	1	0	0	0	2	0	1	0	2	0	0	1	0	1	0	0	0	0	0
4	Base	0	0	0	1	0	4	1	40	-1	33	3	0	0	50	0	0	1	0	1	2	0	2	1	0	0	0	3	0	0	1	3	0	1	0	0	1	0	0	0	0	0
3	Swing	0	0	1	0	0	3	0	84	1	49	3	0	0	76	0	0	0	1	1	2	0	1	1	0	0	0	1	1	0	0	3	0	0	1	0	1	0	0	0	0	0
3	Swing	0	0	1	0	0	4	1	37	-1	11	2	1	0	45	0	0	1	0	1	2	0	3	0	1	0	0	3	0	0	1	4	0	1	0	0	1	0	0	0	0	0
4	Base	0	0	0	1	0	2	0	65	1	1	1	0	1	74	0	0	0	1	1	2	0	3	0	1	0	0	3	0	0	1	3	0	1	1	0	1	0	0	0	0	0
1	No Retaliation	1	0	0	0	0	2	0	54	1	10	2	1	0	39	0	1	0	0	1	2	0	1	1	0	0	0	3	0	0	1	3	0	0	1	0	1	0	0	0	0	0
3	Swing	0	0	1	0	0	3	0	50	0	36	3	0	0	29	0	1	0	0	0	2	0	3	0	1	0	0	2	0	1	0	2	0	0	1	0	1	0	0	0	0	0
1	No Retaliation	1	0	0	0	0	1	0	42	-1	5	3	0	0	72	0	0	0	1	1	2	0	1	1	0	0	0	3	0	0	1	3	0	0	0	1	0	1	0	0	0	0
2	Control	0	1	0	0	0	4	1	54	1	49	3	0	0	61	0	0	0	1	1	2	0	4	0	1	0	0	1	1	0	0	3	0	1	0	0	0	0	0	0	1	0
5	Placebo	0	0	0	0	1	3	0	77	1	6	2	1	0	52	0	0	1	0	1	1	1	2	1	0	0	0	1	1	0	0	5	1	0	0	1	1	0	0	0	0	0
2	Control	0	1	0	0	0	1	0	56	1	23	2	1	0	63	0	0	0	1	1	1	1	4	0	1	0	0	2	0	1	0	3	0	1	0	0	1	0	0	0	0	0
1	No Retaliation	1	0	0	0	0	3	0	57	1	33	3	0	0	32	0	1	0	0	0	1	1	1	1	0	0	0	2	0	1	0	4	0	1	0	0	1	0	0	0	0	0
2	Control	0	1	0	0	0	4	1	13	-1	23	2	1	0	52	0	0	1	0	1	1	1	5	0	0	1	0	2	0	1	0	2	0	0	0	1	1	0	0	0	0	0
1	No Retaliation	1	0	0	0	0	1	0	80	1	49	3	0	0	71	0	0	0	1	1	2	0	1	1	0	0	0	1	1	0	0	4	0	0	1	0	0	0	0	0	0	1
4	Base	0	0	0	1	0	5	1	92	1	45	3	0	0	35	0	1	0	0	1	1	1	6	0	0	1	0	3	0	0	1	6	1	1	0	0	1	0	0	0	0	0
1	No Retaliation	1	0	0	0	0	3	0	85	1	33	3	0	0	23	1	0	0	0	0	2	0	2	1	0	0	0	1	1	0	0	4	0	1	0	0	0	0	1	0	0	0
2	Control	0	1	0	0	0	1	0	65	1	24	2	1	0	48	0	0	1	0	1	2	0	4	0	1	0	0	1	1	0	0	4	0	1	0	0	1	0	0	0	0	0
4	Base	0	0	0	1	0	1	0	50	0	49	3	0	0	48	0	0	1	0	1	2	0	1	1	0	0	0	1	1	0	0	3	0	1	0	0	1	0	0	0	0	0
4	Base	0	0	0	1	0	2	0	32	-1	22	3	0	0	33	0	1	0	0	0	1	1	6	0	0	1	0	1	1	0	0	6	1	1	0	0	1	0	0	0	0	0
5	Placebo	0	0	0	0	1	1	0	85	1	5	3	0	0	59	0	0	0	0	1	2	0	3	0	1	0	0	1	1	0	0	5	1	0	1	0	0	1	0	0	0	0
1	No Retaliation	1	0	0	0	0	2	0	23	-1	44	1	0	1	67	0	0	0	1	1	1	1	4	0	1	0	0	3	0	0	1	5	1	0	1	0	1	0	0	0	0	0
4	Base	0	0	0	1	0	3	0	56	1	45	3	0	0	33	0	1	0	0	0	2	0	2	1	0	0	0	2	0	1	0	4	0	0	1	0	1	0	0	0	0	0
5	Placebo	0	0	0	0	1	3	0	49	-1	34	2	1	0	26	0	1	0	0	0	2	0	1	1	0	0	0	3	0	0	1	4	0	1	0	0	1	0	0	0	0	0
2	Control	0	1	0	0	0	1	0	80	1	45	3	0	0	68	0	0	0	1	1	2	0	2	1	0	0	0	1	1	0	0	3	0	0	1	0	1	0	0	0	0	0
5	Placebo	0	0	0	0	1	4	1	70	1	1	1	0	1	41	0	0	1	0	1	1	1	1	1	0	0	0	3	0	0	1	4	0	0	1	0	1	0	0	0	0	0
4	Base	0	0	0	1	0	5	1	100	1	21	3	0	0	46	0	0	1	0	1	2	0	1	1	0	0	0	2	0	1	0	2	0	1	0	0	1	0	0	0	0	0
3	Swing	0	0	1	0	0	1	0	100	1	39	2	1	0	34	0	1	0	0	0	2	0	3	0	1	0	0	2	0	1	0	6	1	1	0	0	1	0	0	0	0	0
5	Placebo	0	0	0	0	1	1	0	80	1	5	3	0	0	40	0	0	1	0	1	1	1	1	1	0	0	0	1	1	0	0	3	0	1	0	0	0	0	1	0	0	0
4	Base	0	0	0	1	0	3	0	82	1	33	3	0	0	40	0	0	1	0	1	1	1	8	0	0	0	1	3	0	0	1	6	1	1	0	0	1	0	0	0	0	0
4	Base	0	0	0	1	0	4	1	55	1	10	2	1	0	54	0	0	1	0	1	2	0	4	0	1	0	0	3	0	0	1	3	0	1	0	0	1	0	0	0	0	0
3	Swing	0	0	1	0	0	4	1	29	-1	33	3	0	0	71	0	0	0	1	1	2	0	3	0	1	0	0	3	0	0	1	4	0	1	0	0	1	0	0	0	0	0
2	Control	0	1	0	0	0	1	0	60	1	51	2	1	0	58	0	0	1	0	1	1	1	1	1	0	0	0	1	1	0	0	3	0	0	1	0	1	0	0	0	0	0
1	No Retaliation	1	0	0	0	0	3	0	50	0	14	3	0	0	59	0	0	1	0	1	2	0	1	1	0	0	0	2	0	1	0	2	0	0	1	0	1	0	0	0	0	0
5	Placebo	0	0	0	0	1	3	0	50	0	5	3	0	0	65	0	0	0	1	1	2	0	1	1	0	0	0	2	0	1	0	3	0	0	1	0	1	0	0	0	0	0
4	Base	0	0	0	1	0	4	1	47	-1	14	3	0	0	30	0	1	0	0	0	2	0	3	0	1	0	0	3	0	0	1	3	0	0	1	0	1	0	0	0	0	0
5	Placebo	0	0	0	0	1	3	0	83	1	48	2	1	0	39	0	0	0	0	1	2	0	4	0	1	0	0	2	0	1	0	5	1	1	0	0	1	0	0	0	0	0
3	Swing	0	0	1	0	0	4	1	74	1	29	2	1	0	24	1	0	0	0	0	1	1	1	1	0	0	0	2	0	1	0	3	0	0	0	1	0	0	0	0	0	1
5	Placebo	0	0	0	0	1	5	1	78	1	34	2	1	0	36	0	1	0	0	1	1	1	3	0	1	0	0	1	1	0	0	3	0	1	0	0	0	1	0	0	0	0
3	Swing	0	0	1	0	0	5	1	96	1	33	3	0	0	34	0	1	0	0	0	1	1	4	0	1	0	0	3	0	0	1	5	1	1	0	0	1	0	0	0	0	0
1	No Retaliation	1	0	0	0	0	3	0	49	-1	45	3	0	0	58	0	0	1	0	1	2	0	1	1	0	0	0	2	0	1	0	2	0	0	1	0	1	0	0	0	0	0
1	No Retaliation	1	0	0	0	0	3	0	59	1	42	1	0	1	33	0	1	0	0	0	2	0	3	0	1	0	0	1	1	0	0	6	1	0	1	0	1	0	0	0	0	0
2	Control	0	1	0	0	0	3	0	61	1	19	1	0	1	45	0	0	1	0	1	2	0	3	0	1	0	0	1	1	0	0	5	1	1	0	0	0	1	0	0	0	0
5	Placebo	0	0	0	0	1	3	0	63	1	44	1	0	1	18	1	0	0	0	0	2	0	1	1	0	0	0	2	0	1	0	2	0	0	0	1	0	0	0	0	0	1
1	No Retaliation	1	0	0	0	0	4	1	9	-1	48	2	1	0	70	0	0	0	1	1	2	0	1	1	0	0	0	3	0	0	1	3	0	0	1	0	1	0	0	0	0	0
5	Placebo	0	0	0	0	1	2	0	68	1	42	1	0	1	61	0	0	0	1	1	1	1	2	1	0	0	0	2	0	1	0	2	0	1	0	0	1	0	0	0	0	0
3	Swing	0	0	1	0	0	3	0	50	0	5	3	0	0	78	0	0	0	1	1	2	0	1	1	0	0	0	2	0	1	0	3	0	0	1	0	1	0	0	0	0	0
2	Control	0	1	0	0	0	5	1	50	0	19	1	0	1	33	0	1	0	0	0	2	0	3	0	1	0	0	3	0	0	1	4	0	1	0	0	1	0	0	0	0	0
1	No Retaliation	1	0	0	0	0	4	1	33	-1	6	2	1	0	25	0	1	0	0	0	2	0	5	0	0	1	0	3	0	0	1	5	1	1	0	0	1	0	0	0	0	0
5	Placebo	0	0	0	0	1	2	0	25	-1	10	2	1	0	54	0	0	1	0	1	2	0	2	1	0	0	0	1	1	0	0	2	0	0	1	0	1	0	0	0	0	0
4	Base	0	0	0	1	0	4	1	59	1	5	3	0	0	45	0	0	1	0	1	1	1	8	0	0	0	1	3	0	0	1	5	1	1	0	0	0	0	0	1	0	0
1	No Retaliation	1	0	0	0	0	5	1	30	-1	48	2	1	0	18	1	0	0	0	0	2	0	2	1	0	0	0	3	0	0	1	3	0	0	1	0	1	0	0	0	0	0
2	Control	0	1	0	0	0	1	0	70	1	18	1	0	1	35	0	1	0	0	1	2	0	9	0	0	0	1	1	1	0	0	5	1	1	0	0	1	0	0	0	0	0
3	Swing	0	0	1	0	0	1	0	NA	NA	34	2	1	0	80	0	0	0	1	1	2	0	2	1	0	0	0	1	1	0	0	5	1	0	1	0	0	1	0	0	0	0
5	Placebo	0	0	0	0	1	1	0	50	0	14	3	0	0	49	0	0	1	0	1	2	0	1	1	0	0	0	2	0	1	0	3	0	0	0	1	1	0	0	0	0	0
4	Base	0	0	0	1	0	4	1	20	-1	7	3	0	0	68	0	0	0	1	1	2	0	7	0	0	0	1	3	0	0	1	3	0	1	0	0	1	0	0	0	0	0
1	No Retaliation	1	0	0	0	0	2	0	82	1	21	3	0	0	76	0	0	0	1	1	2	0	3	0	1	0	0	1	1	0	0	5	1	1	0	0	1	0	0	0	0	0
3	Swing	0	0	1	0	0	2	0	79	1	10	2	1	0	26	0	1	0	0	0	2	0	5	0	0	1	0	1	1	0	0	6	1	1	0	0	1	0	0	0	0	0
3	Swing	0	0	1	0	0	5	1	0	-1	42	1	0	1	70	0	0	0	1	1	2	0	9	0	0	0	1	3	0	0	1	6	1	1	0	0	1	0	0	0	0	0
2	Control	0	1	0	0	0	3	0	50	0	19	1	0	1	45	0	0	1	0	1	2	0	2	1	0	0	0	3	0	0	1	5	1	1	0	0	1	0	0	0	0	0
5	Placebo	0	0	0	0	1	3	0	78	1	9	3	0	0	53	0	0	1	0	1	1	1	6	0	0	1	0	3	0	0	1	8	1	1	0	0	1	0	0	0	0	0
1	No Retaliation	1	0	0	0	0	5	1	32	-1	11	2	1	0	71	0	0	0	1	1	2	0	1	1	0	0	0	2	0	1	0	3	0	0	1	0	1	0	0	0	0	0
2	Control	0	1	0	0	0	4	1	10	-1	32	3	0	0	69	0	0	0	1	1	1	1	2	1	0	0	0	2	0	1	0	3	0	0	1	0	1	0	0	0	0	0
3	Swing	0	0	1	0	0	3	0	49	-1	1	1	0	1	22	1	0	0	0	0	2	0	1	1	0	0	0	1	1	0	0	2	0	0	1	0	1	0	0	0	0	0
1	No Retaliation	1	0	0	0	0	5	1	50	0	45	3	0	0	35	0	1	0	0	1	1	1	8	0	0	0	1	1	1	0	0	6	1	1	0	0	1	0	0	0	0	0
4	Base	0	0	0	1	0	2	0	90	1	14	3	0	0	25	0	1	0	0	0	2	0	4	0	1	0	0	2	0	1	0	5	1	1	0	0	1	0	0	0	0	0
1	No Retaliation	1	0	0	0	0	3	0	39	-1	36	3	0	0	60	0	0	0	1	1	2	0	2	1	0	0	0	3	0	0	1	2	0	1	0	0	1	0	0	0	0	0
2	Control	0	1	0	0	0	4	1	32	-1	14	3	0	0	55	0	0	1	0	1	2	0	2	1	0	0	0	1	1	0	0	2	0	0	1	0	0	1	0	0	0	0
4	Base	0	0	0	1	0	4	1	82	1	31	3	0	0	24	1	0	0	0	0	2	0	9	0	0	0	1	1	1	0	0	5	1	1	0	0	1	0	0	0	0	0
1	No Retaliation	1	0	0	0	0	3	0	40	-1	24	2	1	0	70	0	0	0	1	1	2	0	2	1	0	0	0	3	0	0	1	3	0	0	1	0	1	0	0	0	0	0
4	Base	0	0	0	1	0	3	0	50	0	45	3	0	0	42	0	0	1	0	1	2	0	1	1	0	0	0	2	0	1	0	3	0	1	0	0	0	0	1	0	0	0
4	Base	0	0	0	1	0	3	0	50	0	38	3	0	0	22	1	0	0	0	0	1	1	7	0	0	0	1	2	0	1	0	4	0	0	0	1	0	0	0	1	0	0
4	Base	0	0	0	1	0	5	1	100	1	NA	3	0	0	50	0	0	1	0	1	2	0	1	1	0	0	0	1	1	0	0	2	0	0	1	0	1	0	0	0	0	0
3	Swing	0	0	1	0	0	5	1	46	-1	33	3	0	0	54	0	0	1	0	1	2	0	7	0	0	0	1	3	0	0	1	6	1	1	0	0	1	0	0	0	0	0
2	Control	0	1	0	0	0	1	0	52	1	21	3	0	0	54	0	0	1	0	1	2	0	2	1	0	0	0	3	0	0	1	2	0	1	0	0	1	0	0	0	0	0
5	Placebo	0	0	0	0	1	3	0	26	-1	48	2	1	0	18	1	0	0	0	0	1	1	3	0	1	0	0	3	0	0	1	3	0	0	1	0	1	0	0	0	0	0
5	Placebo	0	0	0	0	1	1	0	93	1	45	3	0	0	48	0	0	1	0	1	2	0	3	0	1	0	0	1	1	0	0	3	0	0	0	1	0	1	0	0	0	0
1	No Retaliation	1	0	0	0	0	3	0	86	1	39	2	1	0	20	1	0	0	0	0	2	0	1	1	0	0	0	1	1	0	0	4	0	0	1	0	0	1	0	0	0	0
4	Base	0	0	0	1	0	4	1	25	-1	10	2	1	0	61	0	0	0	1	1	1	1	9	0	0	0	1	3	0	0	1	6	1	0	1	0	1	0	0	0	0	0
5	Placebo	0	0	0	0	1	4	1	64	1	45	3	0	0	40	0	0	1	0	1	2	0	2	1	0	0	0	2	0	1	0	2	0	0	0	1	0	0	1	0	0	0
5	Placebo	0	0	0	0	1	3	0	48	-1	33	3	0	0	49	0	0	1	0	1	2	0	2	1	0	0	0	1	1	0	0	2	0	0	1	0	0	1	0	0	0	0
5	Placebo	0	0	0	0	1	3	0	50	0	6	2	1	0	58	0	0	1	0	1	2	0	2	1	0	0	0	2	0	1	0	2	0	0	1	0	1	0	0	0	0	0
2	Control	0	1	0	0	0	3	0	50	0	33	3	0	0	19	1	0	0	0	0	2	0	4	0	1	0	0	1	1	0	0	2	0	0	1	0	0	0	0	1	0	0
2	Control	0	1	0	0	0	5	1	25	-1	6	2	1	0	34	0	1	0	0	0	1	1	6	0	0	1	0	3	0	0	1	5	1	1	0	0	1	0	0	0	0	0
5	Placebo	0	0	0	0	1	2	0	50	0	11	2	1	0	62	0	0	0	1	1	2	0	3	0	1	0	0	3	0	0	1	6	1	1	0	0	1	0	0	0	0	0
2	Control	0	1	0	0	0	2	0	81	1	7	3	0	0	69	0	0	0	1	1	2	0	2	1	0	0	0	2	0	1	0	3	0	0	1	0	1	0	0	0	0	0
4	Base	0	0	0	1	0	5	1	50	0	49	3	0	0	49	0	0	1	0	1	2	0	1	1	0	0	0	3	0	0	1	2	0	0	1	0	1	0	0	0	0	0
4	Base	0	0	0	1	0	3	0	50	0	50	1	0	1	41	0	0	1	0	1	2	0	3	0	1	0	0	3	0	0	1	2	0	1	0	0	1	0	0	0	0	0
2	Control	0	1	0	0	0	4	1	50	0	34	2	1	0	27	0	1	0	0	0	2	0	5	0	0	1	0	3	0	0	1	5	1	1	0	0	1	0	0	0	0	0
3	Swing	0	0	1	0	0	5	1	67	1	10	2	1	0	26	0	1	0	0	0	2	0	2	1	0	0	0	3	0	0	1	3	0	0	1	0	1	0	0	0	0	0
1	No Retaliation	1	0	0	0	0	4	1	19	-1	10	2	1	0	60	0	0	0	1	1	2	0	3	0	1	0	0	2	0	1	0	6	1	1	0	0	1	0	0	0	0	0
3	Swing	0	0	1	0	0	4	1	49	-1	33	3	0	0	61	0	0	0	1	1	2	0	1	1	0	0	0	3	0	0	1	5	1	0	0	1	1	0	0	0	0	0
3	Swing	0	0	1	0	0	2	0	72	1	44	1	0	1	48	0	0	1	0	1	2	0	2	1	0	0	0	1	1	0	0	3	0	1	0	0	1	0	0	0	0	0
4	Base	0	0	0	1	0	1	0	74	1	46	1	0	1	24	1	0	0	0	0	2	0	1	1	0	0	0	3	0	0	1	3	0	1	1	0	1	0	0	0	0	0
2	Control	0	1	0	0	0	4	1	30	-1	45	3	0	0	26	0	1	0	0	0	2	0	3	0	1	0	0	2	0	1	0	2	0	1	0	0	1	0	0	0	0	0
5	Placebo	0	0	0	0	1	2	0	75	1	25	1	0	1	50	0	0	1	0	1	1	1	6	0	0	1	0	3	0	0	1	5	1	1	0	0	0	0	0	1	0	0
2	Control	0	1	0	0	0	1	0	80	1	51	2	1	0	73	0	0	0	1	1	2	0	2	1	0	0	0	2	0	1	0	3	0	0	1	0	1	0	0	0	0	0
4	Base	0	0	0	1	0	3	0	71	1	36	3	0	0	34	0	1	0	0	0	2	0	2	1	0	0	0	2	0	1	0	3	0	1	0	0	1	0	0	0	0	0
3	Swing	0	0	1	0	0	4	1	51	1	45	3	0	0	40	0	0	1	0	1	2	0	1	1	0	0	0	2	0	1	0	2	0	0	1	0	1	0	0	0	0	0
1	No Retaliation	1	0	0	0	0	1	0	90	1	22	3	0	0	70	0	0	0	1	1	2	0	9	0	0	0	1	1	1	0	0	5	1	0	1	0	1	0	0	0	0	0
4	Base	0	0	0	1	0	1	0	81	1	1	1	0	1	58	0	0	1	0	1	2	0	3	0	1	0	0	3	0	0	1	5	1	1	0	0	1	0	0	0	0	0
3	Swing	0	0	1	0	0	3	0	55	1	5	3	0	0	27	0	1	0	0	0	2	0	2	1	0	0	0	2	0	1	0	3	0	0	1	0	0	0	1	0	0	0
2	Control	0	1	0	0	0	2	0	61	1	45	3	0	0	48	0	0	1	0	1	2	0	2	1	0	0	0	2	0	1	0	5	1	1	0	0	1	0	0	0	0	0
1	No Retaliation	1	0	0	0	0	3	0	50	0	45	3	0	0	62	0	0	0	1	1	2	0	9	0	0	0	1	1	1	0	0	5	1	0	1	0	0	0	0	1	0	0
4	Base	0	0	0	1	0	1	0	0	-1	15	1	0	1	51	0	0	1	0	1	2	0	3	0	1	0	0	3	0	0	1	4	0	1	0	0	1	0	0	0	0	0
5	Placebo	0	0	0	0	1	2	0	91	1	10	2	1	0	44	0	0	1	0	1	1	1	3	0	1	0	0	3	0	0	1	5	1	1	0	0	1	0	0	0	0	0
5	Placebo	0	0	0	0	1	4	1	65	1	36	3	0	0	49	0	0	1	0	1	2	0	1	1	0	0	0	3	0	0	1	5	1	1	0	0	1	0	0	0	0	0
4	Base	0	0	0	1	0	5	1	70	1	5	3	0	0	66	0	0	0	1	1	2	0	2	1	0	0	0	1	1	0	0	5	1	0	1	0	1	0	0	0	0	0
2	Control	0	1	0	0	0	3	0	74	1	NA	3	0	0	40	0	1	1	0	1	1	1	4	0	1	0	0	3	0	0	1	6	1	1	0	0	1	0	0	0	0	0
2	Control	0	1	0	0	0	1	0	42	-1	39	2	1	0	75	0	0	0	1	1	1	1	7	0	0	0	1	1	1	0	0	7	1	1	0	0	1	0	0	0	0	0
1	No Retaliation	1	0	0	0	0	3	0	78	1	5	3	0	0	35	0	1	0	0	1	1	1	9	0	0	0	1	3	0	0	1	6	1	1	0	0	1	0	0	0	0	0
5	Placebo	0	0	0	0	1	3	0	94	1	8	3	0	0	60	0	0	0	1	1	2	0	8	0	0	0	1	1	1	0	0	5	1	0	1	0	1	0	0	0	0	0
4	Base	0	0	0	1	0	1	0	86	1	6	2	1	0	69	0	0	0	1	1	2	0	7	0	0	0	1	1	1	0	0	5	1	0	1	0	1	0	0	0	0	0
1	No Retaliation	1	0	0	0	0	3	0	75	1	30	2	1	0	19	1	0	0	0	0	2	0	2	1	0	0	0	1	1	0	0	3	0	1	0	0	1	0	0	0	0	0
3	Swing	0	0	1	0	0	4	1	82	1	33	3	0	0	71	0	0	0	1	1	2	0	2	1	0	0	0	2	0	1	0	2	0	0	1	0	1	0	0	0	0	0
3	Swing	0	0	1	0	0	4	1	23	-1	18	1	0	1	21	1	0	0	0	0	2	0	2	1	0	0	0	3	0	0	1	4	0	0	1	0	1	0	0	0	0	0
1	No Retaliation	1	0	0	0	0	1	0	56	1	39	2	1	0	28	0	1	0	0	0	2	0	1	1	0	0	0	2	0	1	0	3	0	0	1	0	1	0	0	0	0	0
1	No Retaliation	1	0	0	0	0	3	0	50	0	5	3	0	0	50	0	0	1	0	1	2	0	8	0	0	0	1	2	0	1	0	5	1	1	0	0	1	0	0	0	0	0
1	No Retaliation	1	0	0	0	0	4	1	8	-1	10	2	1	0	65	0	0	0	1	1	2	0	3	0	1	0	0	3	0	0	1	2	0	0	1	0	1	0	0	0	0	0
1	No Retaliation	1	0	0	0	0	3	0	61	1	24	2	1	0	46	0	0	1	0	1	1	1	3	0	1	0	0	2	0	1	0	4	0	1	0	0	1	0	0	0	0	0
3	Swing	0	0	1	0	0	4	1	8	-1	13	1	0	1	40	0	0	1	0	1	1	1	1	1	0	0	0	2	0	1	0	5	1	0	1	0	1	0	0	0	0	0
1	No Retaliation	1	0	0	0	0	3	0	50	0	42	1	0	1	65	0	0	0	1	1	1	1	2	1	0	0	0	2	0	1	0	3	0	0	0	1	1	0	0	0	0	0
5	Placebo	0	0	0	0	1	3	0	45	-1	14	3	0	0	24	1	0	0	0	0	2	0	2	1	0	0	0	1	1	0	0	2	0	1	0	0	1	0	0	0	0	0
5	Placebo	0	0	0	0	1	3	0	50	0	18	1	0	1	41	0	0	1	0	1	1	1	3	0	1	0	0	2	0	1	0	3	0	0	1	1	1	0	0	0	0	0
5	Placebo	0	0	0	0	1	5	1	38	-1	33	3	0	0	51	0	1	1	0	1	2	0	2	1	0	0	0	1	1	0	0	3	0	1	0	0	1	0	0	0	0	0
3	Swing	0	0	1	0	0	3	0	57	1	10	2	1	0	43	0	0	1	0	1	2	0	3	0	1	0	0	1	1	0	0	8	1	1	0	0	1	0	0	0	0	0
3	Swing	0	0	1	0	0	5	1	100	1	45	3	0	0	71	0	0	0	1	1	2	0	3	0	1	0	0	1	1	0	0	2	0	0	1	0	1	0	0	0	0	0
3	Swing	0	0	1	0	0	1	0	49	-1	39	2	1	0	41	0	0	1	0	1	2	0	1	1	0	0	0	1	1	0	0	4	0	0	1	0	1	0	0	0	0	0
5	Placebo	0	0	0	0	1	3	0	NA	NA	39	2	1	0	32	0	1	0	0	0	2	0	4	0	1	0	0	3	0	0	1	3	0	1	0	0	1	0	0	0	0	0
4	Base	0	0	0	1	0	2	0	24	-1	42	1	0	1	33	0	1	0	0	0	2	0	1	1	0	0	0	1	1	0	0	3	0	1	0	0	0	1	0	0	0	0
2	Control	0	1	0	0	0	1	0	50	0	42	1	0	1	54	0	0	1	0	1	2	0	5	0	0	1	0	1	1	0	0	3	0	1	0	0	1	0	0	0	0	0
5	Placebo	0	0	0	0	1	3	0	50	0	10	2	1	0	32	1	1	0	0	0	1	1	5	0	0	1	0	1	1	0	0	5	1	1	0	0	1	0	0	0	0	0
4	Base	0	0	0	1	0	2	0	82	1	16	3	0	0	52	0	0	1	0	1	2	0	3	0	1	0	0	1	1	0	0	5	1	0	1	0	1	0	0	0	0	0
2	Control	0	1	0	0	0	2	0	85	1	33	3	0	0	30	0	1	0	0	0	1	1	1	1	0	0	0	1	1	0	0	8	1	1	0	0	0	0	1	0	0	0
4	Base	0	0	0	1	0	1	0	99	1	39	2	1	0	58	0	0	1	0	1	2	0	1	1	0	0	0	3	0	0	1	2	0	0	1	0	1	0	0	0	0	0
5	Placebo	0	0	0	0	1	1	0	0	-1	48	2	1	0	48	0	0	1	0	1	2	0	8	0	0	0	1	2	0	1	0	3	0	0	1	0	1	0	0	0	0	0
2	Control	0	1	0	0	0	4	1	68	1	10	2	1	0	40	0	1	1	0	1	1	1	8	0	0	0	1	3	0	0	1	6	1	1	0	0	1	0	0	0	0	0
2	Control	0	1	0	0	0	2	0	50	0	1	1	0	1	29	0	1	0	0	0	2	0	2	1	0	0	0	3	0	0	1	3	0	0	1	0	0	1	0	0	0	0
1	No Retaliation	1	0	0	0	0	4	1	31	-1	45	3	0	0	49	0	0	1	0	1	2	0	5	0	0	1	0	3	0	0	1	5	1	0	1	0	1	0	0	0	0	0
4	Base	0	0	0	1	0	4	1	63	1	10	2	1	0	23	1	0	0	0	0	1	1	3	0	1	0	0	1	1	0	0	4	0	0	1	0	1	0	0	0	0	0
2	Control	0	1	0	0	0	1	0	50	0	35	1	0	1	20	1	0	0	0	0	2	0	1	1	0	0	0	1	1	0	0	2	0	1	0	0	0	0	0	0	1	0
5	Placebo	0	0	0	0	1	3	0	57	1	31	3	0	0	26	0	1	0	0	0	2	0	2	1	0	0	0	2	0	1	0	3	0	1	0	0	1	0	0	0	0	0
3	Swing	0	0	1	0	0	3	0	60	1	11	2	1	0	36	0	1	0	0	1	2	0	3	0	1	0	0	1	1	0	0	5	1	1	0	0	0	1	0	0	0	0
4	Base	0	0	0	1	0	3	0	53	1	5	3	0	0	27	0	1	0	0	0	1	1	4	0	1	0	0	2	0	1	0	5	1	1	0	0	0	0	1	0	0	0
4	Base	0	0	0	1	0	5	1	25	-1	16	3	0	0	38	0	1	0	0	1	2	0	1	1	0	0	0	2	0	1	0	4	0	1	1	0	1	0	0	0	0	0
3	Swing	0	0	1	0	0	4	1	14	-1	9	3	0	0	37	0	1	0	0	1	2	0	1	1	0	0	0	1	1	0	0	2	0	0	0	1	0	1	0	0	0	0
1	No Retaliation	1	0	0	0	0	4	1	50	0	37	1	0	1	33	0	1	0	0	0	2	0	2	1	0	0	0	2	0	1	0	5	1	1	0	0	1	0	0	0	0	0
3	Swing	0	0	1	0	0	3	0	75	1	10	2	1	0	59	0	0	1	0	1	2	0	4	0	1	0	0	1	1	0	0	2	0	1	0	0	1	0	0	0	0	0
3	Swing	0	0	1	0	0	5	1	35	-1	45	3	0	0	66	0	0	0	1	1	2	0	2	1	0	0	0	2	0	1	0	3	0	1	0	0	1	0	0	0	0	0
2	Control	0	1	0	0	0	2	0	39	-1	10	2	1	0	50	0	0	1	0	1	2	0	1	1	0	0	0	2	0	1	0	3	0	0	0	1	1	0	0	0	0	0
3	Swing	0	0	1	0	0	3	0	66	1	50	1	0	1	29	0	1	0	0	0	2	0	2	1	0	0	0	3	0	0	1	5	1	0	1	0	1	0	0	0	0	0
2	Control	0	1	0	0	0	1	0	NA	NA	36	3	0	0	25	0	1	0	0	0	2	0	2	1	0	0	0	2	0	1	0	5	1	1	0	0	1	0	0	0	0	0
3	Swing	0	0	1	0	0	5	1	39	-1	18	1	0	1	66	0	0	0	1	1	2	0	1	1	0	0	0	3	0	0	1	4	0	0	1	0	1	0	0	0	0	0
3	Swing	0	0	1	0	0	5	1	30	-1	37	1	0	1	75	0	0	0	1	1	2	0	4	0	1	0	0	2	0	1	0	5	1	0	1	0	1	0	0	0	0	0
5	Placebo	0	0	0	0	1	2	0	39	-1	36	3	0	0	76	0	0	0	1	1	2	0	3	0	1	0	0	3	0	0	1	2	0	0	1	0	1	0	0	0	0	0
3	Swing	0	0	1	0	0	4	1	58	1	15	1	0	1	31	0	1	0	0	0	1	1	2	1	0	0	0	1	1	0	0	3	0	0	0	1	1	0	0	0	0	0
4	Base	0	0	0	1	0	3	0	50	0	11	2	1	0	23	1	0	0	0	0	2	0	1	1	0	0	0	2	0	1	0	2	0	0	1	0	0	1	0	0	0	0
1	No Retaliation	1	0	0	0	0	3	0	4	-1	1	1	0	1	65	0	0	0	1	1	1	1	2	1	0	0	0	3	0	0	1	6	1	0	1	0	1	0	0	0	0	0
1	No Retaliation	1	0	0	0	0	1	0	62	1	5	3	0	0	70	0	0	0	1	1	2	0	3	0	1	0	0	3	0	0	1	5	1	0	1	0	0	0	0	1	0	0
2	Control	0	1	0	0	0	3	0	4	-1	16	3	0	0	34	0	1	0	0	0	2	0	1	1	0	0	0	2	0	1	0	2	0	0	0	1	1	0	0	0	0	0
2	Control	0	1	0	0	0	2	0	64	1	36	3	0	0	63	0	0	0	1	1	2	0	1	1	0	0	0	2	0	1	0	4	0	1	0	0	0	1	0	0	0	0
1	No Retaliation	1	0	0	0	0	3	0	NA	NA	36	3	0	0	38	0	1	0	0	1	2	0	1	1	0	0	0	2	0	1	0	2	0	0	0	1	1	0	0	0	0	0
1	No Retaliation	1	0	0	0	0	4	1	75	1	33	3	0	0	58	0	0	1	0	1	2	0	9	0	0	0	1	1	1	0	0	2	0	1	0	0	1	0	0	0	0	0
3	Swing	0	0	1	0	0	5	1	72	1	33	3	0	0	57	0	0	1	0	1	2	0	2	1	0	0	0	2	0	1	0	2	0	0	1	0	1	0	0	0	0	0
2	Control	0	1	0	0	0	3	0	70	1	5	3	0	0	20	1	0	0	0	0	2	0	1	1	0	0	0	2	0	1	0	2	0	0	0	1	1	0	0	0	0	0
5	Placebo	0	0	0	0	1	3	0	83	1	5	3	0	0	53	0	0	1	0	1	2	0	2	1	0	0	0	1	1	0	0	4	0	0	1	0	0	1	0	0	0	0
3	Swing	0	0	1	0	0	4	1	60	1	11	2	1	0	23	1	0	0	0	0	1	1	3	0	1	0	0	1	1	0	0	5	1	1	0	0	0	1	0	0	0	0
3	Swing	0	0	1	0	0	3	0	51	1	48	2	1	0	52	0	0	1	0	1	2	0	1	1	0	0	0	1	1	0	0	4	0	0	0	1	0	1	0	0	0	0
5	Placebo	0	0	0	0	1	4	1	69	1	36	3	0	0	62	0	0	0	1	1	2	0	4	0	1	0	0	2	0	1	0	3	0	1	0	0	1	0	0	0	0	0
4	Base	0	0	0	1	0	5	1	18	-1	33	3	0	0	74	0	0	0	1	1	1	1	2	1	0	0	0	3	0	0	1	6	1	0	0	1	1	0	0	0	0	0
2	Control	0	1	0	0	0	1	0	80	1	14	3	0	0	33	0	1	0	0	0	2	0	4	0	1	0	0	1	1	0	0	5	1	0	1	0	0	0	0	1	0	0
5	Placebo	0	0	0	0	1	3	0	50	0	29	2	1	0	61	0	0	0	1	1	2	0	1	1	0	0	0	2	0	1	0	2	0	0	1	0	1	0	0	0	0	0
3	Swing	0	0	1	0	0	5	1	39	-1	5	3	0	0	60	0	0	0	1	1	2	0	3	0	1	0	0	1	1	0	0	4	0	0	1	0	1	0	0	0	0	0
1	No Retaliation	1	0	0	0	0	2	0	75	1	22	3	0	0	43	0	0	1	0	1	2	0	6	0	0	1	0	2	0	1	0	4	0	0	0	1	1	0	0	0	0	0
4	Base	0	0	0	1	0	4	1	50	0	25	1	0	1	26	0	1	0	0	0	2	0	6	0	0	1	0	3	0	0	1	2	0	0	0	1	1	0	0	0	0	0
2	Control	0	1	0	0	0	4	1	90	1	6	2	1	0	68	0	0	0	1	1	1	1	1	1	0	0	0	2	0	1	0	3	0	0	1	0	1	0	0	0	0	0
3	Swing	0	0	1	0	0	2	0	78	1	15	1	0	1	48	0	0	1	0	1	2	0	2	1	0	0	0	1	1	0	0	3	0	1	0	0	1	0	0	0	0	0
5	Placebo	0	0	0	0	1	4	1	42	-1	10	2	1	0	40	0	0	1	0	1	2	0	3	0	1	0	0	3	0	0	1	2	0	1	0	0	1	0	0	0	0	0
4	Base	0	0	0	1	0	3	0	49	-1	45	3	0	0	41	0	0	1	0	1	2	0	1	1	0	0	0	1	1	0	0	2	0	0	1	0	1	0	0	0	0	0
5	Placebo	0	0	0	0	1	1	0	78	1	14	3	0	0	43	0	0	1	0	1	2	0	1	1	0	0	0	3	0	0	1	2	0	0	1	0	1	0	0	0	0	0
4	Base	0	0	0	1	0	4	1	72	1	6	2	1	0	36	0	1	0	0	1	1	1	2	1	0	0	0	2	0	1	0	5	1	1	0	0	1	0	0	0	0	0
2	Control	0	1	0	0	0	2	0	53	1	10	2	1	0	67	0	0	0	1	1	1	1	7	0	0	0	1	3	0	0	1	3	0	0	1	0	1	0	0	0	0	0
1	No Retaliation	1	0	0	0	0	4	1	43	-1	44	1	0	1	41	0	0	1	0	1	2	0	2	1	0	0	0	3	0	0	1	5	1	1	0	0	1	0	0	0	0	0
5	Placebo	0	0	0	0	1	3	0	50	0	36	3	0	0	29	0	1	0	0	0	2	0	3	0	1	0	0	1	1	0	0	6	1	1	0	0	1	0	0	0	0	0
2	Control	0	1	0	0	0	5	1	91	1	11	2	1	0	35	0	1	0	0	1	1	1	6	0	0	1	0	3	0	0	1	6	1	1	0	0	1	0	0	0	0	0
2	Control	0	1	0	0	0	3	0	47	-1	10	2	1	0	20	1	0	0	0	0	2	0	2	1	0	0	0	2	0	1	0	3	0	1	0	0	0	0	1	0	0	0
1	No Retaliation	1	0	0	0	0	3	0	0	-1	14	3	0	0	60	0	0	0	1	1	2	0	3	0	1	0	0	2	0	1	0	3	0	1	0	0	1	0	0	0	0	0
5	Placebo	0	0	0	0	1	1	0	100	1	6	2	1	0	60	0	0	1	1	1	2	0	2	1	0	0	0	1	1	0	0	5	1	0	1	0	1	0	0	0	0	0
1	No Retaliation	1	0	0	0	0	3	0	NA	NA	14	3	0	0	30	0	1	0	0	0	1	1	2	1	0	0	0	3	0	0	1	4	0	1	0	0	1	0	0	0	0	0
3	Swing	0	0	1	0	0	5	1	19	-1	16	3	0	0	49	0	0	1	0	1	2	0	2	1	0	0	0	3	0	0	1	3	0	0	1	0	1	0	0	0	0	0
3	Swing	0	0	1	0	0	2	0	89	1	23	2	1	0	59	0	0	1	0	1	1	1	2	1	0	0	0	3	0	0	1	4	0	1	0	0	1	0	0	0	0	0
2	Control	0	1	0	0	0	3	0	75	1	10	2	1	0	31	0	1	0	0	0	2	0	8	0	0	0	1	1	1	0	0	8	1	1	0	0	0	1	0	0	0	0
2	Control	0	1	0	0	0	3	0	21	-1	39	2	1	0	47	0	0	1	0	1	2	0	2	1	0	0	0	3	0	0	1	5	1	1	0	0	1	0	0	0	0	0
2	Control	0	1	0	0	0	2	0	70	1	23	2	1	0	68	0	0	0	1	1	2	0	2	1	0	0	0	2	0	1	0	6	1	0	1	0	1	0	0	0	0	0
1	No Retaliation	1	0	0	0	0	1	0	50	0	43	1	0	1	59	0	0	1	0	1	2	0	2	1	0	0	0	1	1	0	0	3	0	0	1	0	0	0	1	0	0	0
3	Swing	0	0	1	0	0	2	0	75	1	12	3	0	0	63	0	0	0	1	1	1	1	4	0	1	0	0	2	0	1	0	2	0	0	1	0	0	0	0	1	0	0
2	Control	0	1	0	0	0	5	1	100	1	10	2	1	0	28	0	1	0	0	0	1	1	4	0	1	0	0	1	1	0	0	5	1	1	0	0	0	0	1	0	0	0
2	Control	0	1	0	0	0	3	0	50	0	30	2	1	0	25	0	1	0	0	0	2	0	2	1	0	0	0	2	0	1	0	2	0	1	0	0	1	0	0	0	0	0
1	No Retaliation	1	0	0	0	0	1	0	54	1	42	1	0	1	29	0	1	0	0	0	2	0	2	1	0	0	0	1	1	0	0	2	0	1	0	0	1	0	0	0	0	0
1	No Retaliation	1	0	0	0	0	3	0	100	1	9	3	0	0	30	0	1	0	0	0	2	0	5	0	0	1	0	1	1	0	0	5	1	1	0	0	1	0	0	0	0	0
1	No Retaliation	1	0	0	0	0	5	1	78	1	5	3	0	0	43	0	1	1	0	1	1	1	9	0	0	0	1	1	1	0	0	7	1	1	0	0	1	0	0	0	0	0
4	Base	0	0	0	1	0	4	1	50	0	1	1	0	1	37	0	1	0	0	1	2	0	1	1	0	0	0	2	0	1	0	2	0	1	0	0	1	0	0	0	0	0
2	Control	0	1	0	0	0	4	1	60	1	5	3	0	0	21	1	0	0	0	0	2	0	1	1	0	0	0	2	0	1	0	4	0	1	0	0	0	0	1	0	0	0
3	Swing	0	0	1	0	0	3	0	0	-1	18	1	0	1	38	0	1	0	0	1	2	0	1	1	0	0	0	2	0	1	0	2	0	0	0	1	1	0	0	0	0	0
4	Base	0	0	0	1	0	3	0	76	1	21	3	0	0	64	0	0	0	1	1	2	0	6	0	0	1	0	1	1	0	0	2	0	1	0	0	0	1	0	0	0	0
2	Control	0	1	0	0	0	3	0	51	1	10	2	1	0	51	0	0	1	0	1	2	0	6	0	0	1	0	3	0	0	1	5	1	1	0	0	1	0	0	0	0	0
5	Placebo	0	0	0	0	1	4	1	62	1	48	2	1	0	20	1	0	0	0	0	2	0	4	0	1	0	0	1	1	0	0	3	0	0	1	0	0	1	0	0	0	0
1	No Retaliation	1	0	0	0	0	3	0	19	-1	46	1	0	1	60	0	0	0	1	1	2	0	2	1	0	0	0	3	0	0	1	3	0	0	1	0	1	0	0	0	0	0
4	Base	0	0	0	1	0	4	1	81	1	24	2	1	0	62	0	0	0	1	1	2	0	3	0	1	0	0	2	0	1	0	4	0	0	1	0	1	0	0	0	0	0
4	Base	0	0	0	1	0	1	0	91	1	34	2	1	0	61	0	0	0	1	1	2	0	8	0	0	0	1	2	0	1	0	5	1	1	0	0	1	0	0	0	0	0
3	Swing	0	0	1	0	0	1	0	51	1	42	1	0	1	56	0	0	1	0	1	2	0	7	0	0	0	1	3	0	0	1	5	1	1	0	0	1	0	0	0	0	0
5	Placebo	0	0	0	0	1	3	0	51	1	34	2	1	0	38	0	1	0	0	1	2	0	1	1	0	0	0	2	0	1	0	2	0	0	0	1	1	0	0	0	0	0
5	Placebo	0	0	0	0	1	5	1	77	1	45	3	0	0	20	1	0	0	0	0	2	0	2	1	0	0	0	2	0	1	0	3	0	0	1	0	0	0	1	0	0	0
2	Control	0	1	0	0	0	1	0	50	0	23	2	1	0	66	0	0	0	1	1	1	1	2	1	0	0	0	1	1	0	0	1	0	0	1	0	1	0	0	0	0	0
4	Base	0	0	0	1	0	4	1	10	-1	3	2	1	0	45	0	0	1	0	1	1	1	1	1	0	0	0	3	0	0	1	2	0	0	1	0	1	0	0	0	0	0
3	Swing	0	0	1	0	0	3	0	61	1	49	3	0	0	48	0	0	1	0	1	2	0	5	0	0	1	0	3	0	0	1	5	1	1	0	0	1	0	0	0	0	0
4	Base	0	0	0	1	0	4	1	16	-1	45	3	0	0	38	0	1	0	0	1	2	0	2	1	0	0	0	3	0	0	1	7	1	1	0	0	0	0	0	0	0	1
1	No Retaliation	1	0	0	0	0	3	0	50	0	45	3	0	0	65	0	0	0	1	1	2	0	2	1	0	0	0	1	1	0	0	4	0	0	0	1	1	0	0	0	0	0
5	Placebo	0	0	0	0	1	3	0	42	-1	4	1	0	1	20	1	0	0	0	0	2	0	1	1	0	0	0	1	1	0	0	2	0	0	0	1	0	1	0	0	0	0
3	Swing	0	0	1	0	0	3	0	67	1	5	3	0	0	59	0	0	1	0	1	2	0	3	0	1	0	0	1	1	0	0	2	0	0	1	0	0	0	1	0	0	0
5	Placebo	0	0	0	0	1	3	0	50	0	51	2	1	0	18	1	0	0	0	0	2	0	1	1	0	0	0	2	0	1	0	2	0	0	0	1	1	0	0	0	0	0
4	Base	0	0	0	1	0	5	1	100	1	5	3	0	0	40	0	0	1	0	1	1	1	9	0	0	0	1	3	0	0	1	8	1	1	0	0	1	0	0	0	0	0
2	Control	0	1	0	0	0	5	1	82	1	11	2	1	0	40	0	0	1	0	1	1	1	7	0	0	0	1	3	0	0	1	6	1	1	0	0	1	0	0	0	0	0
3	Swing	0	0	1	0	0	3	0	83	1	51	2	1	0	21	1	0	0	0	0	1	1	4	0	1	0	0	1	1	0	0	5	1	1	0	0	1	0	0	0	0	0
1	No Retaliation	1	0	0	0	0	4	1	55	1	39	2	1	0	27	0	1	0	0	0	1	1	2	1	0	0	0	1	1	0	0	4	0	1	0	0	1	0	0	0	0	0
2	Control	0	1	0	0	0	1	0	71	1	10	2	1	0	67	0	0	0	1	1	1	1	2	1	0	0	0	1	1	0	0	4	0	1	0	0	1	0	0	0	0	0
3	Swing	0	0	1	0	0	5	1	22	-1	51	2	1	0	65	0	0	0	1	1	2	0	3	0	1	0	0	1	1	0	0	3	0	0	1	0	1	0	0	0	0	0
5	Placebo	0	0	0	0	1	2	0	50	0	14	3	0	0	49	0	0	1	0	1	2	0	3	0	1	0	0	3	0	0	1	4	0	1	0	0	1	0	0	0	0	0
5	Placebo	0	0	0	0	1	2	0	50	0	14	3	0	0	73	0	0	0	1	1	2	0	3	0	1	0	0	1	1	0	0	3	0	0	1	0	1	0	0	0	0	0
4	Base	0	0	0	1	0	2	0	34	-1	24	2	1	0	36	0	1	0	0	1	2	0	2	1	0	0	0	2	0	1	0	2	0	1	0	0	1	0	0	0	0	0
4	Base	0	0	0	1	0	3	0	50	0	45	3	0	0	19	1	0	0	0	0	1	1	5	0	0	1	0	2	0	1	0	3	0	0	1	0	0	0	0	0	0	1
1	No Retaliation	1	0	0	0	0	1	0	67	1	35	1	0	1	25	0	1	0	0	0	2	0	6	0	0	1	0	1	1	0	0	5	1	1	0	0	1	0	0	0	0	0
2	Control	0	1	0	0	0	3	0	54	1	24	2	1	0	40	0	0	1	0	1	2	0	1	1	0	0	0	2	0	1	0	6	1	0	0	1	1	0	0	0	0	0
1	No Retaliation	1	0	0	0	0	2	0	69	1	29	2	1	0	30	0	1	0	0	0	1	1	1	1	0	0	0	3	0	0	1	3	0	1	0	0	0	1	0	0	0	0
3	Swing	0	0	1	0	0	5	1	34	-1	36	3	0	0	51	0	0	1	0	1	2	0	4	0	1	0	0	2	0	1	0	3	0	1	0	0	1	0	0	0	0	0
5	Placebo	0	0	0	0	1	3	0	51	1	19	1	0	1	64	0	0	0	1	1	2	0	2	1	0	0	0	2	0	1	0	2	0	0	1	0	1	0	0	0	0	0
5	Placebo	0	0	0	0	1	2	0	33	-1	16	3	0	0	54	0	0	1	0	1	2	0	2	1	0	0	0	2	0	1	0	3	0	0	0	1	1	0	0	0	0	0
2	Control	0	1	0	0	0	1	0	100	1	5	3	0	0	20	1	0	0	0	0	1	1	1	1	0	0	0	2	0	1	0	2	0	0	0	1	0	0	1	0	0	0
3	Swing	0	0	1	0	0	1	0	50	0	6	2	1	0	53	0	0	1	0	1	2	0	1	1	0	0	0	2	0	1	0	3	0	0	1	0	1	0	0	0	0	0
1	No Retaliation	1	0	0	0	0	3	0	82	1	49	3	0	0	60	0	0	0	1	1	2	0	3	0	1	0	0	2	0	1	0	5	1	0	1	0	0	0	0	0	0	1
3	Swing	0	0	1	0	0	4	1	35	-1	36	3	0	0	59	0	0	1	0	1	2	0	2	1	0	0	0	1	1	0	0	4	0	1	0	0	1	0	0	0	0	0
1	No Retaliation	1	0	0	0	0	4	1	51	1	16	3	0	0	67	0	0	0	1	1	2	0	2	1	0	0	0	2	0	1	0	4	0	0	1	0	1	0	0	0	0	0
3	Swing	0	0	1	0	0	2	0	79	1	32	3	0	0	62	0	0	0	1	1	2	0	2	1	0	0	0	1	1	0	0	2	0	1	0	0	1	0	0	0	0	0
5	Placebo	0	0	0	0	1	3	0	70	1	1	1	0	1	28	0	1	0	0	0	1	1	2	1	0	0	0	1	1	0	0	2	0	1	0	0	0	1	0	0	0	0
2	Control	0	1	0	0	0	4	1	30	-1	34	2	1	0	73	0	0	0	1	1	1	1	2	1	0	0	0	2	0	1	0	2	0	0	1	0	1	0	0	0	0	0
1	No Retaliation	1	0	0	0	0	3	0	46	-1	1	1	0	1	28	0	1	0	0	0	2	0	1	1	0	0	0	2	0	1	0	4	0	0	1	1	0	1	0	0	0	0
2	Control	0	1	0	0	0	1	0	80	1	23	2	1	0	37	0	1	0	0	1	2	0	5	0	0	1	0	1	1	0	0	8	1	0	1	0	1	0	0	0	0	0
4	Base	0	0	0	1	0	2	0	53	1	30	2	1	0	42	0	0	1	0	1	2	0	2	1	0	0	0	2	0	1	0	2	0	0	0	1	1	0	0	0	0	0
2	Control	0	1	0	0	0	5	1	70	1	16	3	0	0	56	0	0	1	0	1	2	0	4	0	1	0	0	1	1	0	0	2	0	0	1	0	1	0	0	0	0	0
5	Placebo	0	0	0	0	1	5	1	100	1	33	3	0	0	40	0	1	1	0	1	1	1	9	0	0	0	1	1	1	0	0	6	1	1	0	0	1	0	0	0	0	0
5	Placebo	0	0	0	0	1	4	1	50	0	39	2	1	0	49	0	0	1	0	1	2	0	6	0	0	1	0	3	0	0	1	5	1	1	0	0	1	0	0	0	0	0
1	No Retaliation	1	0	0	0	0	3	0	50	0	16	3	0	0	38	0	1	0	0	1	2	0	2	1	0	0	0	1	1	0	0	5	1	0	1	0	1	0	0	0	0	0
4	Base	0	0	0	1	0	3	0	49	-1	1	1	0	1	25	1	1	0	0	0	2	0	1	1	0	0	0	1	1	0	0	2	0	0	1	0	0	1	0	0	0	0
4	Base	0	0	0	1	0	1	0	50	0	3	2	1	0	37	0	1	0	0	1	2	0	4	0	1	0	0	1	1	0	0	5	1	1	0	0	1	0	0	0	0	0
3	Swing	0	0	1	0	0	5	1	100	1	33	3	0	0	39	0	1	0	0	1	1	1	6	0	0	1	0	1	1	0	0	8	1	0	0	1	1	0	0	0	0	0
5	Placebo	0	0	0	0	1	3	0	34	-1	7	3	0	0	35	0	1	0	0	1	2	0	2	1	0	0	0	2	0	1	0	3	0	1	0	0	0	0	0	0	0	1
4	Base	0	0	0	1	0	2	0	80	1	45	3	0	0	58	0	0	1	0	1	1	1	6	0	0	1	0	2	0	1	0	5	1	1	0	0	1	0	0	0	0	0
4	Base	0	0	0	1	0	3	0	50	0	14	3	0	0	24	1	0	0	0	0	2	0	6	0	0	1	0	2	0	1	0	5	1	0	0	1	1	0	0	0	0	0
2	Control	0	1	0	0	0	5	1	81	1	33	3	0	0	40	0	0	1	0	1	1	1	9	0	0	0	1	3	0	0	1	6	1	1	0	0	1	0	0	0	0	0
5	Placebo	0	0	0	0	1	3	0	48	-1	15	1	0	1	27	0	1	0	0	0	2	0	3	0	1	0	0	2	0	1	0	5	1	1	1	0	1	0	0	0	0	0
1	No Retaliation	1	0	0	0	0	2	0	90	1	36	3	0	0	29	0	1	0	0	0	1	1	5	0	0	1	0	1	1	0	0	3	0	1	0	0	1	0	0	0	0	0
1	No Retaliation	1	0	0	0	0	1	0	81	1	23	2	1	0	67	0	0	0	1	1	2	0	2	1	0	0	0	1	1	0	0	2	0	0	1	0	1	0	0	0	0	0
4	Base	0	0	0	1	0	2	0	72	1	16	3	0	0	27	0	1	0	0	0	2	0	2	1	0	0	0	3	0	0	1	2	0	0	1	0	1	0	0	0	0	0
2	Control	0	1	0	0	0	3	0	69	1	1	1	0	1	21	0	0	0	0	0	1	1	2	1	0	0	0	2	0	1	0	3	0	0	1	0	0	1	0	0	0	0
1	No Retaliation	1	0	0	0	0	3	0	50	0	1	1	0	1	57	0	0	1	0	1	2	0	1	1	0	0	0	3	0	0	1	5	1	0	1	0	1	0	0	0	0	0
4	Base	0	0	0	1	0	2	0	29	-1	36	3	0	0	77	0	0	0	1	1	2	0	1	1	0	0	0	3	0	0	1	2	0	0	1	0	1	0	0	0	0	0
5	Placebo	0	0	0	0	1	1	0	50	0	34	2	1	0	73	0	0	0	1	1	2	0	1	1	0	0	0	2	0	1	0	3	0	0	1	0	1	0	0	0	0	0
4	Base	0	0	0	1	0	4	1	50	0	31	3	0	0	65	0	0	0	1	1	2	0	2	1	0	0	0	3	0	0	1	2	0	0	1	0	1	0	0	0	0	0
2	Control	0	1	0	0	0	1	0	50	0	10	2	1	0	29	0	1	0	0	0	2	0	1	1	0	0	0	1	1	0	0	5	1	0	1	0	0	0	0	1	0	0
1	No Retaliation	1	0	0	0	0	1	0	84	1	20	2	1	0	58	0	0	1	0	1	2	0	2	1	0	0	0	1	1	0	0	5	1	0	0	1	1	0	0	0	0	0
5	Placebo	0	0	0	0	1	1	0	62	1	14	3	0	0	74	0	0	0	1	1	2	0	4	0	1	0	0	3	0	0	1	4	0	0	1	0	1	0	0	0	0	0
4	Base	0	0	0	1	0	1	0	100	1	33	3	0	0	35	0	1	0	0	1	1	1	7	0	0	0	1	1	1	0	0	6	1	1	0	0	1	0	0	0	0	0
5	Placebo	0	0	0	0	1	1	0	80	1	31	3	0	0	48	0	0	1	0	1	1	1	3	0	1	0	0	2	0	1	0	7	1	0	0	1	0	0	0	0	0	1
3	Swing	0	0	1	0	0	5	1	65	1	32	3	0	0	25	1	1	0	0	0	1	1	2	1	0	0	0	1	1	0	0	3	0	1	1	1	0	0	1	0	0	0
3	Swing	0	0	1	0	0	3	0	42	-1	24	2	1	0	68	0	0	0	1	1	2	0	4	0	1	0	0	3	0	0	1	4	0	0	1	0	1	0	0	0	0	0
3	Swing	0	0	1	0	0	5	1	49	-1	45	3	0	0	24	1	0	0	0	0	2	0	2	1	0	0	0	3	0	0	1	3	0	0	1	0	1	0	0	0	0	0
4	Base	0	0	0	1	0	2	0	50	0	48	2	1	0	78	0	0	0	1	1	2	0	3	0	1	0	0	3	0	0	1	2	0	0	1	0	1	0	0	0	0	0
2	Control	0	1	0	0	0	5	1	7	-1	14	3	0	0	32	0	1	0	0	0	1	1	5	0	0	1	0	2	0	1	0	5	1	1	0	0	1	0	0	0	0	0
1	No Retaliation	1	0	0	0	0	2	0	62	1	10	2	1	0	29	0	1	0	0	0	1	1	5	0	0	1	0	1	1	0	0	7	1	1	0	0	1	0	0	0	0	0
1	No Retaliation	1	0	0	0	0	2	0	49	-1	44	1	0	1	60	0	0	0	1	1	2	0	3	0	1	0	0	3	0	0	1	5	1	1	0	0	1	0	0	0	0	0
2	Control	0	1	0	0	0	3	0	50	0	15	1	0	1	34	0	1	0	0	0	2	0	2	1	0	0	0	1	1	0	0	5	1	0	1	0	0	1	0	0	0	0
4	Base	0	0	0	1	0	4	1	63	1	11	2	1	0	39	0	1	0	0	1	2	0	3	0	1	0	0	3	0	0	1	2	0	1	0	0	1	0	0	0	0	0
2	Control	0	1	0	0	0	3	0	41	-1	1	1	0	1	28	0	1	0	0	0	2	0	4	0	1	0	0	2	0	1	0	2	0	1	0	0	1	0	0	0	0	0
3	Swing	0	0	1	0	0	3	0	51	1	4	1	0	1	57	0	0	1	0	1	2	0	1	1	0	0	0	2	0	1	0	2	0	0	1	0	1	0	0	0	0	0
2	Control	0	1	0	0	0	1	0	10	-1	49	3	0	0	56	0	0	1	0	1	2	0	5	0	0	1	0	3	0	0	1	2	0	0	1	0	1	0	0	0	0	0
5	Placebo	0	0	0	0	1	1	0	0	-1	12	3	0	0	51	0	0	1	0	1	1	1	1	1	0	0	0	2	0	1	0	3	0	1	0	0	1	0	0	0	0	0
4	Base	0	0	0	1	0	2	0	0	-1	6	2	1	0	59	0	0	1	0	1	2	0	3	0	1	0	0	3	0	0	1	3	0	0	1	0	1	0	0	0	0	0
5	Placebo	0	0	0	0	1	3	0	50	0	31	3	0	0	39	0	1	0	0	1	1	1	4	0	1	0	0	2	0	1	0	5	1	1	0	0	1	0	0	0	0	0
3	Swing	0	0	1	0	0	3	0	60	1	26	1	0	1	30	0	1	0	0	0	2	0	1	1	0	0	0	2	0	1	0	3	0	0	1	0	1	0	0	0	0	0
3	Swing	0	0	1	0	0	3	0	49	-1	36	3	0	0	44	0	0	1	0	1	2	0	2	1	0	0	0	2	0	1	0	2	0	0	0	1	1	0	0	0	0	0
4	Base	0	0	0	1	0	4	1	87	1	12	3	0	0	74	0	0	0	1	1	1	1	6	0	0	1	0	1	1	0	0	3	0	0	1	0	1	0	0	0	0	0
5	Placebo	0	0	0	0	1	1	0	71	1	5	3	0	0	63	0	0	0	1	1	2	0	2	1	0	0	0	3	0	0	1	3	0	0	1	0	1	0	0	0	0	0
3	Swing	0	0	1	0	0	3	0	50	0	39	2	1	0	35	0	1	0	0	1	2	0	2	1	0	0	0	2	0	1	0	3	0	1	0	0	1	0	0	0	0	0
2	Control	0	1	0	0	0	3	0	21	-1	16	3	0	0	23	1	0	0	0	0	2	0	3	0	1	0	0	3	0	0	1	2	0	1	0	0	1	0	0	0	0	0
2	Control	0	1	0	0	0	3	0	69	1	1	1	0	1	27	0	1	0	0	0	2	0	1	1	0	0	0	1	1	0	0	3	0	0	0	1	0	1	0	0	0	0
5	Placebo	0	0	0	0	1	4	1	54	1	10	2	1	0	38	0	1	0	0	1	2	0	4	0	1	0	0	3	0	0	1	3	0	0	1	0	1	0	0	0	0	0
5	Placebo	0	0	0	0	1	1	0	50	0	33	3	0	0	78	0	0	0	1	1	2	0	3	0	1	0	0	1	1	0	0	3	0	0	1	0	1	0	0	0	0	0
4	Base	0	0	0	1	0	4	1	47	-1	44	1	0	1	31	0	1	0	0	0	2	0	4	0	1	0	0	2	0	1	0	4	0	0	1	0	1	0	0	0	0	0
2	Control	0	1	0	0	0	2	0	50	0	45	3	0	0	41	0	0	1	0	1	1	1	9	0	0	0	1	3	0	0	1	8	1	1	0	0	1	0	0	0	0	0
3	Swing	0	0	1	0	0	5	1	10	-1	26	1	0	1	62	0	0	0	1	1	2	0	2	1	0	0	0	3	0	0	1	2	0	0	1	0	1	0	0	0	0	0
4	Base	0	0	0	1	0	2	0	92	1	5	3	0	0	59	0	0	1	0	1	2	0	3	0	1	0	0	1	1	0	0	3	0	1	0	0	0	0	0	0	0	1
1	No Retaliation	1	0	0	0	0	5	1	79	1	45	3	0	0	24	1	0	0	0	0	1	1	1	1	0	0	0	2	0	1	0	4	0	1	1	1	0	1	0	0	0	0
2	Control	0	1	0	0	0	4	1	95	1	11	2	1	0	40	0	0	1	0	1	1	1	9	0	0	0	1	3	0	0	1	8	1	1	0	0	1	0	0	0	0	0
4	Base	0	0	0	1	0	2	0	39	-1	34	2	1	0	68	0	0	0	1	1	2	0	4	0	1	0	0	3	0	0	1	4	0	1	0	0	1	0	0	0	0	0
4	Base	0	0	0	1	0	5	1	20	-1	44	1	0	1	40	0	0	1	0	1	2	0	1	1	0	0	0	1	1	0	0	2	0	0	0	1	0	1	0	0	0	0
1	No Retaliation	1	0	0	0	0	3	0	40	-1	49	3	0	0	61	0	0	0	1	1	1	1	2	1	0	0	0	2	0	1	0	2	0	1	0	0	1	0	0	0	0	0
1	No Retaliation	1	0	0	0	0	3	0	48	-1	1	1	0	1	62	0	0	0	1	1	1	1	1	1	0	0	0	2	0	1	0	1	0	0	1	0	1	0	0	0	0	0
5	Placebo	0	0	0	0	1	3	0	50	0	39	2	1	0	55	0	0	1	0	1	2	0	2	1	0	0	0	2	0	1	0	2	0	1	0	0	1	0	0	0	0	0
2	Control	0	1	0	0	0	5	1	0	-1	5	3	0	0	29	0	1	0	0	0	2	0	1	1	0	0	0	2	0	1	0	2	0	0	0	1	0	0	1	0	0	0
5	Placebo	0	0	0	0	1	3	0	83	1	NA	3	0	0	31	0	1	0	0	0	2	0	6	0	0	1	0	1	1	0	0	5	1	1	0	0	1	0	0	0	0	0
3	Swing	0	0	1	0	0	1	0	50	0	38	3	0	0	68	0	0	0	1	1	2	0	1	1	0	0	0	2	0	1	0	5	1	0	1	0	1	0	0	0	0	0
1	No Retaliation	1	0	0	0	0	3	0	50	0	51	2	1	0	38	0	1	0	0	1	2	0	1	1	0	0	0	1	1	0	0	3	0	0	0	1	1	0	0	0	0	0
4	Base	0	0	0	1	0	4	1	31	-1	33	3	0	0	27	0	1	0	0	0	1	1	4	0	1	0	0	3	0	0	1	6	1	1	0	0	0	1	0	0	0	0
2	Control	0	1	0	0	0	3	0	53	1	51	2	1	0	27	0	1	0	0	0	2	0	4	0	1	0	0	1	1	0	0	4	0	1	0	0	1	0	0	0	0	0
5	Placebo	0	0	0	0	1	4	1	0	-1	45	3	0	0	59	0	0	1	0	1	2	0	3	0	1	0	0	3	0	0	1	2	0	1	0	0	1	0	0	0	0	0
2	Control	0	1	0	0	0	3	0	74	1	21	3	0	0	34	0	1	0	0	0	2	0	6	0	0	1	0	1	1	0	0	2	0	0	0	1	0	0	0	0	0	1
4	Base	0	0	0	1	0	2	0	56	1	36	3	0	0	43	0	0	1	0	1	2	0	3	0	1	0	0	3	0	0	1	6	1	1	0	0	1	0	0	0	0	0
3	Swing	0	0	1	0	0	4	1	13	-1	15	1	0	1	58	0	0	1	0	1	1	1	1	1	0	0	0	3	0	0	1	5	1	0	1	0	1	0	0	0	0	0
5	Placebo	0	0	0	0	1	3	0	30	-1	37	1	0	1	60	0	0	0	1	1	2	0	1	1	0	0	0	3	0	0	1	2	0	0	1	0	1	0	0	0	0	0
5	Placebo	0	0	0	0	1	5	1	69	1	23	2	1	0	23	1	0	0	0	0	2	0	3	0	1	0	0	1	1	0	0	3	0	1	0	0	1	0	0	0	0	0
2	Control	0	1	0	0	0	1	0	25	-1	24	2	1	0	72	0	0	0	1	1	1	1	2	1	0	0	0	1	1	0	0	3	0	0	1	0	1	0	0	0	0	0
1	No Retaliation	1	0	0	0	0	4	1	45	-1	50	1	0	1	33	0	1	0	0	0	2	0	3	0	1	0	0	3	0	0	1	5	1	0	1	0	1	0	0	0	0	0
1	No Retaliation	1	0	0	0	0	1	0	74	1	42	1	0	1	45	0	0	1	0	1	2	0	2	1	0	0	0	1	1	0	0	3	0	1	0	0	1	0	0	0	0	0
2	Control	0	1	0	0	0	3	0	47	-1	44	1	0	1	45	0	0	1	0	1	2	0	2	1	0	0	0	3	0	0	1	4	0	1	0	0	1	0	0	0	0	0
3	Swing	0	0	1	0	0	2	0	100	1	5	3	0	0	21	1	0	0	0	0	2	0	3	0	1	0	0	1	1	0	0	5	1	1	0	0	0	0	0	1	0	0
1	No Retaliation	1	0	0	0	0	3	0	34	-1	18	1	0	1	54	0	0	1	0	1	2	0	1	1	0	0	0	1	1	0	0	3	0	0	0	1	1	0	0	0	0	0
2	Control	0	1	0	0	0	5	1	52	1	10	2	1	0	29	0	1	0	0	0	1	1	9	0	0	0	1	2	0	1	0	3	0	0	1	0	1	0	0	0	0	0
1	No Retaliation	1	0	0	0	0	1	0	100	1	49	3	0	0	40	0	0	1	0	1	1	1	3	0	1	0	0	1	1	0	0	3	0	0	1	0	1	0	0	0	0	0
4	Base	0	0	0	1	0	1	0	91	1	5	3	0	0	30	0	1	0	0	0	1	1	1	1	0	0	0	1	1	0	0	4	0	1	0	0	0	0	0	1	0	0
4	Base	0	0	0	1	0	1	0	100	1	10	2	1	0	57	0	0	1	0	1	2	0	4	0	1	0	0	2	0	1	0	5	1	1	0	0	1	0	0	0	0	0
1	No Retaliation	1	0	0	0	0	3	0	50	0	14	3	0	0	32	0	1	0	0	0	2	0	1	1	0	0	0	1	1	0	0	2	0	0	1	0	0	1	0	0	0	0
3	Swing	0	0	1	0	0	3	0	76	1	49	3	0	0	29	0	1	0	0	0	2	0	2	1	0	0	0	1	1	0	0	3	0	1	0	0	1	0	0	0	0	0
1	No Retaliation	1	0	0	0	0	3	0	18	-1	7	3	0	0	79	0	0	0	1	1	2	0	3	0	1	0	0	1	1	0	0	2	0	0	1	0	1	0	0	0	0	0
4	Base	0	0	0	1	0	2	0	40	-1	33	3	0	0	43	0	0	1	0	1	2	0	3	0	1	0	0	3	0	0	1	4	0	1	0	0	1	0	0	0	0	0
4	Base	0	0	0	1	0	2	0	62	1	11	2	1	0	24	1	0	0	0	0	2	0	1	1	0	0	0	3	0	0	1	5	1	1	0	0	1	0	0	0	0	0
1	No Retaliation	1	0	0	0	0	1	0	40	-1	48	2	1	0	37	0	1	0	0	1	2	0	3	0	1	0	0	2	0	1	0	4	0	1	0	0	0	0	0	0	0	1
2	Control	0	1	0	0	0	1	0	79	1	42	1	0	1	57	0	0	1	0	1	2	0	3	0	1	0	0	3	0	0	1	3	0	1	0	0	1	0	0	0	0	0
4	Base	0	0	0	1	0	4	1	74	1	5	3	0	0	38	0	1	0	0	1	1	1	6	0	0	1	0	3	0	0	1	3	0	1	0	0	1	0	0	0	0	0
1	No Retaliation	1	0	0	0	0	2	0	8	-1	10	2	1	0	49	0	0	1	0	1	2	0	1	1	0	0	0	1	1	0	0	3	0	0	0	1	1	0	0	0	0	0
1	No Retaliation	1	0	0	0	0	2	0	23	-1	32	3	0	0	57	0	0	1	0	1	2	0	5	0	0	1	0	3	0	0	1	5	1	0	1	0	1	0	0	0	0	0
4	Base	0	0	0	1	0	3	0	39	-1	21	3	0	0	75	0	0	0	1	1	2	0	1	1	0	0	0	3	0	0	1	5	1	1	0	0	1	0	0	0	0	0
3	Swing	0	0	1	0	0	5	1	54	1	44	1	0	1	30	0	1	0	0	0	2	0	5	0	0	1	0	1	1	0	0	6	1	1	0	0	0	0	0	0	1	0
2	Control	0	1	0	0	0	3	0	61	1	1	1	0	1	27	0	1	0	0	0	1	1	1	1	0	0	0	3	0	0	1	1	0	1	0	0	1	0	0	0	0	0
5	Placebo	0	0	0	0	1	5	1	40	-1	10	2	1	0	25	0	1	0	0	0	1	1	4	0	1	0	0	1	1	0	0	6	1	1	0	0	1	0	0	0	0	0
3	Swing	0	0	1	0	0	3	0	94	1	29	2	1	0	40	0	0	1	0	1	2	0	6	0	0	1	0	1	1	0	0	5	1	1	0	0	1	0	0	0	0	0
3	Swing	0	0	1	0	0	5	1	7	-1	48	2	1	0	51	0	0	1	0	1	2	0	3	0	1	0	0	3	0	0	1	6	1	0	1	0	1	0	0	0	0	0
3	Swing	0	0	1	0	0	1	0	100	1	31	3	0	0	59	0	0	1	0	1	1	1	9	0	0	0	1	1	1	0	0	3	0	1	0	0	1	0	0	0	0	0
1	No Retaliation	1	0	0	0	0	4	1	73	1	10	2	1	0	25	0	1	0	0	0	1	1	8	0	0	0	1	1	1	0	0	5	1	1	0	0	1	0	0	0	0	0
5	Placebo	0	0	0	0	1	4	1	15	-1	39	2	1	0	51	0	0	1	0	1	1	1	2	1	0	0	0	3	0	0	1	2	0	0	1	0	1	0	0	0	0	0
4	Base	0	0	0	1	0	4	1	62	1	24	2	1	0	44	0	0	1	0	1	2	0	4	0	1	0	0	1	1	0	0	6	1	1	0	0	1	0	0	0	0	0
3	Swing	0	0	1	0	0	3	0	90	1	3	2	1	0	40	0	0	1	0	1	2	0	3	0	1	0	0	1	1	0	0	5	1	1	0	0	1	0	0	0	0	0
2	Control	0	1	0	0	0	2	0	77	1	45	3	0	0	70	0	0	0	1	1	2	0	2	1	0	0	0	2	0	1	0	3	0	0	1	0	1	0	0	0	0	0
5	Placebo	0	0	0	0	1	3	0	46	-1	22	3	0	0	47	0	0	1	0	1	2	0	2	1	0	0	0	2	0	1	0	2	0	0	1	0	1	0	0	0	0	0
4	Base	0	0	0	1	0	5	1	15	-1	39	2	1	0	33	0	1	0	0	0	1	1	5	0	0	1	0	1	1	0	0	5	1	1	0	0	0	0	1	0	0	0
2	Control	0	1	0	0	0	2	0	68	1	38	3	0	0	48	0	0	1	0	1	1	1	2	1	0	0	0	1	1	0	0	2	0	1	0	0	1	0	0	0	0	0
3	Swing	0	0	1	0	0	3	0	73	1	3	2	1	0	60	0	0	0	1	1	2	0	3	0	1	0	0	2	0	1	0	4	0	0	1	0	0	0	1	0	0	0
5	Placebo	0	0	0	0	1	3	0	14	-1	39	2	1	0	68	0	0	0	1	1	2	0	3	0	1	0	0	2	0	1	0	5	1	0	1	0	1	0	0	0	0	0
2	Control	0	1	0	0	0	1	0	0	-1	45	3	0	0	64	0	0	0	1	1	2	0	3	0	1	0	0	3	0	0	1	3	0	0	1	0	1	0	0	0	0	0
5	Placebo	0	0	0	0	1	1	0	100	1	4	1	0	1	28	0	1	0	0	0	1	1	4	0	1	0	0	1	1	0	0	3	0	1	0	0	1	0	0	0	0	0
2	Control	0	1	0	0	0	2	0	72	1	27	1	0	1	70	0	0	0	1	1	2	0	2	1	0	0	0	1	1	0	0	3	0	0	1	0	1	0	0	0	0	0
1	No Retaliation	1	0	0	0	0	4	1	79	1	11	2	1	0	22	1	0	0	0	0	1	1	1	1	0	0	0	1	1	0	0	3	0	1	0	0	0	1	0	0	0	0
2	Control	0	1	0	0	0	3	0	33	-1	36	3	0	0	64	0	0	0	1	1	1	1	1	1	0	0	0	3	0	0	1	2	0	0	1	0	1	0	0	0	0	0
3	Swing	0	0	1	0	0	4	1	50	0	33	3	0	0	36	0	1	0	0	1	1	1	6	0	0	1	0	3	0	0	1	8	1	1	0	0	1	0	0	0	0	0
2	Control	0	1	0	0	0	1	0	86	1	15	1	0	1	24	1	0	0	0	0	2	0	3	0	1	0	0	1	1	0	0	5	1	1	0	0	1	0	0	0	0	0
1	No Retaliation	1	0	0	0	0	3	0	68	1	25	1	0	1	62	0	0	0	1	1	2	0	2	1	0	0	0	2	0	1	0	2	0	0	1	0	1	0	0	0	0	0
1	No Retaliation	1	0	0	0	0	4	1	66	1	33	3	0	0	40	0	0	1	0	1	1	1	7	0	0	0	1	3	0	0	1	6	1	1	0	0	1	0	0	0	0	0
4	Base	0	0	0	1	0	4	1	77	1	38	3	0	0	36	0	1	0	0	1	2	0	1	1	0	0	0	1	1	0	0	6	1	0	0	1	1	0	0	0	0	0
4	Base	0	0	0	1	0	3	0	52	1	7	3	0	0	19	1	0	0	0	0	2	0	2	1	0	0	0	1	1	0	0	2	0	0	1	0	1	0	0	0	0	0
4	Base	0	0	0	1	0	4	1	70	1	45	3	0	0	32	0	1	0	0	0	2	0	1	1	0	0	0	3	0	0	1	1	0	0	1	0	1	0	0	0	0	0
5	Placebo	0	0	0	0	1	4	1	68	1	6	2	1	0	37	0	1	0	0	1	1	1	6	0	0	1	0	2	0	1	0	6	1	1	0	0	1	0	0	0	0	0
5	Placebo	0	0	0	0	1	2	0	63	1	34	2	1	0	24	1	0	0	0	0	2	0	2	1	0	0	0	3	0	0	1	5	1	1	0	0	1	0	0	0	0	0
1	No Retaliation	1	0	0	0	0	2	0	88	1	31	3	0	0	31	0	1	0	0	0	1	1	5	0	0	1	0	1	1	0	0	6	1	1	0	0	1	0	0	0	0	0
5	Placebo	0	0	0	0	1	3	0	38	-1	42	1	0	1	29	0	1	0	0	0	2	0	4	0	1	0	0	1	1	0	0	3	0	0	1	0	0	1	0	0	0	0
5	Placebo	0	0	0	0	1	1	0	80	1	11	2	1	0	68	0	0	0	1	1	1	1	2	1	0	0	0	1	1	0	0	2	0	0	1	0	0	1	0	0	0	0
1	No Retaliation	1	0	0	0	0	3	0	50	0	19	1	0	1	42	0	0	1	0	1	2	0	2	1	0	0	0	1	1	0	0	3	0	0	0	1	1	0	0	0	0	0
1	No Retaliation	1	0	0	0	0	1	0	0	-1	29	2	1	0	64	0	0	0	1	1	1	1	2	1	0	0	0	2	0	1	0	5	1	0	1	0	1	0	0	0	0	0
1	No Retaliation	1	0	0	0	0	5	1	64	1	36	3	0	0	27	0	1	0	0	0	2	0	2	1	0	0	0	1	1	0	0	5	1	1	0	0	1	0	0	0	0	0
1	No Retaliation	1	0	0	0	0	5	1	63	1	21	3	0	0	40	0	0	1	0	1	1	1	2	1	0	0	0	2	0	1	0	6	1	1	0	0	1	0	0	0	0	0
1	No Retaliation	1	0	0	0	0	3	0	27	-1	45	3	0	0	22	0	0	0	0	0	1	1	NA	NA	NA	NA	NA	2	0	1	0	2	0	0	0	1	1	0	0	0	0	0
5	Placebo	0	0	0	0	1	2	0	54	1	6	2	1	0	42	0	0	1	0	1	1	1	6	0	0	1	0	2	0	1	0	5	1	1	0	0	0	0	0	1	0	0
4	Base	0	0	0	1	0	4	1	29	-1	14	3	0	0	18	1	0	0	0	0	2	0	4	0	1	0	0	3	0	0	1	3	0	1	1	0	1	0	0	0	0	0
1	No Retaliation	1	0	0	0	0	1	0	73	1	10	2	1	0	67	0	0	0	1	1	1	1	4	0	1	0	0	1	1	0	0	3	0	0	1	0	1	0	0	0	0	0
5	Placebo	0	0	0	0	1	4	1	15	-1	10	2	1	0	34	0	1	0	0	0	1	1	2	1	0	0	0	3	0	0	1	6	1	1	0	0	1	0	0	0	0	0
1	No Retaliation	1	0	0	0	0	2	0	76	1	45	3	0	0	21	1	0	0	0	0	2	0	2	1	0	0	0	2	0	1	0	3	0	0	1	0	0	1	0	0	0	0
2	Control	0	1	0	0	0	3	0	72	1	10	2	1	0	39	0	1	0	0	1	2	0	1	1	0	0	0	3	0	0	1	5	1	1	0	0	1	0	0	0	0	0
5	Placebo	0	0	0	0	1	3	0	30	-1	33	3	0	0	64	0	0	0	1	1	2	0	2	1	0	0	0	3	0	0	1	4	0	0	1	0	1	0	0	0	0	0
3	Swing	0	0	1	0	0	NA	NA	50	0	6	2	1	0	69	0	0	0	1	1	2	0	2	1	0	0	0	3	0	0	1	3	0	0	1	0	1	0	0	0	0	0
1	No Retaliation	1	0	0	0	0	3	0	53	1	5	3	0	0	26	0	1	0	0	0	1	1	2	1	0	0	0	2	0	1	0	1	0	1	0	0	0	0	1	0	0	0
3	Swing	0	0	1	0	0	1	0	75	1	3	2	1	0	47	0	0	1	0	1	2	0	2	1	0	0	0	1	1	0	0	3	0	1	0	0	1	0	0	0	0	0
4	Base	0	0	0	1	0	1	0	90	1	22	3	0	0	72	0	0	0	1	1	2	0	4	0	1	0	0	1	1	0	0	8	1	0	1	0	1	0	0	0	0	0
4	Base	0	0	0	1	0	4	1	23	-1	39	2	1	0	57	0	0	1	0	1	2	0	4	0	1	0	0	1	1	0	0	3	0	0	1	0	1	0	0	0	0	0
3	Swing	0	0	1	0	0	4	1	0	-1	10	2	1	0	55	0	0	1	0	1	2	0	5	0	0	1	0	3	0	0	1	6	1	0	1	0	0	0	0	1	0	0
1	No Retaliation	1	0	0	0	0	1	0	85	1	49	3	0	0	42	0	0	1	0	1	1	1	6	0	0	1	0	2	0	1	0	6	1	1	0	0	1	0	0	0	0	0
4	Base	0	0	0	1	0	2	0	51	1	33	3	0	0	59	0	0	1	0	1	2	0	1	1	0	0	0	1	1	0	0	2	0	0	1	0	1	0	0	0	0	0
2	Control	0	1	0	0	0	4	1	68	1	1	1	0	1	26	0	1	0	0	0	2	0	2	1	0	0	0	2	0	1	0	2	0	0	1	0	0	1	0	0	0	0
5	Placebo	0	0	0	0	1	2	0	80	1	23	2	1	0	61	0	0	0	1	1	2	0	6	0	0	1	0	1	1	0	0	5	1	1	0	0	1	0	0	0	0	0
4	Base	0	0	0	1	0	5	1	80	1	45	3	0	0	25	0	1	0	0	0	1	1	4	0	1	0	0	1	1	0	0	5	1	1	0	0	0	0	0	1	0	0
5	Placebo	0	0	0	0	1	4	1	50	0	34	2	1	0	30	0	1	0	0	0	2	0	1	1	0	0	0	3	0	0	1	2	0	1	0	0	1	0	0	0	0	0
4	Base	0	0	0	1	0	5	1	69	1	11	2	1	0	44	0	0	1	0	1	1	1	7	0	0	0	1	1	1	0	0	6	1	1	0	0	1	0	0	0	0	0
3	Swing	0	0	1	0	0	5	1	0	-1	33	3	0	0	53	0	0	1	0	1	2	0	1	1	0	0	0	3	0	0	1	3	0	0	1	0	1	0	0	0	0	0
4	Base	0	0	0	1	0	1	0	NA	NA	29	2	1	0	35	0	1	0	0	1	1	1	4	0	1	0	0	1	1	0	0	4	0	0	1	1	1	0	0	0	0	0
3	Swing	0	0	1	0	0	1	0	90	1	45	3	0	0	27	0	1	0	0	0	2	0	4	0	1	0	0	1	1	0	0	5	1	0	1	0	1	0	0	0	0	0
5	Placebo	0	0	0	0	1	5	1	100	1	1	1	0	1	35	0	1	0	0	1	2	0	6	0	0	1	0	1	1	0	0	5	1	1	0	0	1	0	0	0	0	0
4	Base	0	0	0	1	0	3	0	50	0	48	2	1	0	46	0	0	1	0	1	2	0	5	0	0	1	0	3	0	0	1	4	0	1	0	0	1	0	0	0	0	0
1	No Retaliation	1	0	0	0	0	3	0	36	-1	48	2	1	0	23	1	0	0	0	0	1	1	1	1	0	0	0	2	0	1	0	2	0	0	0	1	0	1	0	0	0	0
4	Base	0	0	0	1	0	3	0	50	0	36	3	0	0	39	0	1	0	0	1	2	0	4	0	1	0	0	2	0	1	0	3	0	1	0	0	1	0	0	0	0	0
4	Base	0	0	0	1	0	1	0	34	-1	39	2	1	0	59	0	0	1	0	1	2	0	2	1	0	0	0	3	0	0	1	2	0	1	0	0	1	0	0	0	0	0
4	Base	0	0	0	1	0	5	1	60	1	26	1	0	1	29	0	1	0	0	0	2	0	2	1	0	0	0	1	1	0	0	3	0	0	0	1	0	0	1	0	0	0
4	Base	0	0	0	1	0	1	0	74	1	26	1	0	1	51	0	0	1	0	1	2	0	1	1	0	0	0	1	1	0	0	4	0	0	1	0	1	0	0	0	0	0
5	Placebo	0	0	0	0	1	4	1	61	1	36	3	0	0	61	0	0	1	1	1	2	0	7	0	0	0	1	3	0	0	1	6	1	0	1	0	1	0	0	0	0	0
3	Swing	0	0	1	0	0	2	0	24	-1	7	3	0	0	38	0	1	0	0	1	2	0	2	1	0	0	0	3	0	0	1	2	0	1	0	0	1	0	0	0	0	0
5	Placebo	0	0	0	0	1	1	0	80	1	45	3	0	0	44	0	0	1	0	1	2	0	1	1	0	0	0	2	0	1	0	6	1	1	0	0	1	0	0	0	0	0
2	Control	0	1	0	0	0	3	0	28	-1	26	1	0	1	53	0	0	1	0	1	2	0	2	1	0	0	0	1	1	0	0	2	0	1	0	0	1	0	0	0	0	0
5	Placebo	0	0	0	0	1	5	1	76	1	33	3	0	0	19	1	0	0	0	0	2	0	5	0	0	1	0	1	1	0	0	3	0	1	1	1	0	0	1	0	0	0
2	Control	0	1	0	0	0	4	1	83	1	6	2	1	0	23	1	0	0	0	0	2	0	1	1	0	0	0	2	0	1	0	3	0	0	1	0	1	0	0	0	0	0
2	Control	0	1	0	0	0	3	0	48	-1	10	2	1	0	43	0	0	1	0	1	2	0	6	0	0	1	0	1	1	0	0	6	1	1	0	0	0	0	0	1	0	0
3	Swing	0	0	1	0	0	2	0	61	1	33	3	0	0	78	0	0	0	1	1	2	0	7	0	0	0	1	1	1	0	0	6	1	0	0	1	1	0	0	0	0	0
2	Control	0	1	0	0	0	1	0	49	-1	21	3	0	0	67	0	0	0	1	1	1	1	2	1	0	0	0	2	0	1	0	3	0	0	1	0	1	0	0	0	0	0
3	Swing	0	0	1	0	0	3	0	33	-1	36	3	0	0	60	0	0	0	1	1	2	0	1	1	0	0	0	3	0	0	1	4	0	0	1	0	1	0	0	0	0	0
3	Swing	0	0	1	0	0	3	0	10	-1	45	3	0	0	56	0	0	1	0	1	2	0	4	0	1	0	0	3	0	0	1	3	0	0	1	0	1	0	0	0	0	0
1	No Retaliation	1	0	0	0	0	3	0	3	-1	45	3	0	0	37	0	1	0	0	1	1	1	1	1	0	0	0	2	0	1	0	2	0	1	0	0	0	0	1	0	0	0
3	Swing	0	0	1	0	0	3	0	50	0	50	1	0	1	33	0	1	0	0	0	1	1	1	1	0	0	0	3	0	0	1	1	0	0	0	1	1	0	0	0	0	0
5	Placebo	0	0	0	0	1	4	1	61	1	34	2	1	0	50	0	0	1	0	1	2	0	4	0	1	0	0	3	0	0	1	4	0	1	0	0	1	0	0	0	0	0
5	Placebo	0	0	0	0	1	1	0	71	1	33	3	0	0	59	0	0	1	0	1	1	1	1	1	0	0	0	1	1	0	0	3	0	0	1	0	1	0	0	0	0	0
4	Base	0	0	0	1	0	4	1	NA	NA	34	2	1	0	51	0	0	1	0	1	2	0	4	0	1	0	0	1	1	0	0	5	1	0	1	0	1	0	0	0	0	0
2	Control	0	1	0	0	0	1	0	93	1	22	3	0	0	52	0	0	1	0	1	2	0	5	0	0	1	0	3	0	0	1	5	1	1	0	0	1	0	0	0	0	0
1	No Retaliation	1	0	0	0	0	4	1	30	-1	45	3	0	0	73	0	0	0	1	1	1	1	2	1	0	0	0	3	0	0	1	3	0	0	1	0	1	0	0	0	0	0
1	No Retaliation	1	0	0	0	0	1	0	26	-1	24	2	1	0	82	0	0	0	1	1	2	0	2	1	0	0	0	3	0	0	1	5	1	0	1	0	1	0	0	0	0	0
2	Control	0	1	0	0	0	2	0	71	1	34	2	1	0	32	0	1	0	0	0	2	0	1	1	0	0	0	2	0	1	0	2	0	0	0	1	1	0	0	0	0	0
3	Swing	0	0	1	0	0	3	0	53	1	39	2	1	0	35	0	1	0	0	1	2	0	1	1	0	0	0	3	0	0	1	2	0	0	1	0	1	0	0	0	0	0
2	Control	0	1	0	0	0	5	1	25	-1	34	2	1	0	48	0	0	1	0	1	2	0	1	1	0	0	0	3	0	0	1	2	0	0	0	1	1	0	0	0	0	0
4	Base	0	0	0	1	0	3	0	47	-1	34	2	1	0	41	0	0	1	0	1	1	1	2	1	0	0	0	3	0	0	1	3	0	0	1	0	1	0	0	0	0	0
3	Swing	0	0	1	0	0	4	1	0	-1	16	3	0	0	53	0	0	1	0	1	1	1	4	0	1	0	0	2	0	1	0	2	0	1	0	0	1	0	0	0	0	0
2	Control	0	1	0	0	0	1	0	69	1	51	2	1	0	30	0	1	0	0	0	2	0	2	1	0	0	0	2	0	1	0	5	1	0	0	1	1	0	0	0	0	0
2	Control	0	1	0	0	0	1	0	0	-1	39	2	1	0	64	0	0	0	1	1	2	0	2	1	0	0	0	3	0	0	1	2	0	1	0	0	1	0	0	0	0	0
1	No Retaliation	1	0	0	0	0	2	0	75	1	33	3	0	0	70	0	0	0	1	1	2	0	1	1	0	0	0	1	1	0	0	2	0	0	1	0	1	0	0	0	0	0
3	Swing	0	0	1	0	0	3	0	56	1	26	1	0	1	67	0	0	0	1	1	2	0	3	0	1	0	0	2	0	1	0	3	0	1	0	0	1	0	0	0	0	0
2	Control	0	1	0	0	0	5	1	99	1	34	2	1	0	40	0	0	1	0	1	1	1	7	0	0	0	1	1	1	0	0	8	1	1	0	0	1	0	0	0	0	0
1	No Retaliation	1	0	0	0	0	3	0	37	-1	5	3	0	0	60	0	0	0	1	1	1	1	6	0	0	1	0	2	0	1	0	6	1	0	1	0	1	0	0	0	0	0
[truncated: 2,387 more rows]
