# Supplementary material for: Trade Wars and Election Interference
Source: Rev Int Organ. 2022 Jun 11;18(1):1–25. doi: 10.1007/s11558-022-09464-2 (PMC9187851; doi:10.1007/s11558-022-09464-2)
Supplement: Supplementary file 4 — Supplementary file4 (XLSX 17 kb) [file 11558_2022_9464_MOESM4_ESM.xlsx]

## Sheet: Variable names
	Variable name	Description	Range	Notes
	treat	Numerical indicator of treatment assignment	1 - 5	1 = no retaliation 2 = control 3 = swing 4 = base 5 = placebo
	treat_name	Description of treatment assignment	NA
	TR_noret	Binary indiactor if assigned to no retaliation treatment	0 - 1
	TR_cont	Binary indicator if assigned to control treatment	0 - 1
	TR_placebo	Binary indicator if assigned to placebo treatment	0 - 1
	TR_swing	Binary indicator if assigned to swing treatment	0 - 1
	TR_placebo	Binary indicator if assigned to no placebo treatment	0 - 1
	worried	Respondent worries about electoral interference	1 - 5	Likert scale response to "I am worried that the European Union's retaliatory tariffs are an attempt to interfere in the upcoming US Presidential election." 1 = strongly disagree 2 = somewhat disagree 3 = neither agree nor disagree 4 = somewhat agree 5 = strongly agree
	worried_binary	Binary indicator if respondent is worried about electoral interference	0 - 1	Coded "1" if respondent "somewhat" or "strongly" agrees that EU retaliratory tariffs are electoral interference.
	EU_therm	Feeling thermometer regarding European Union	0 - 100
	EU_3part	Three-part indicator of respondent sentiment towards EU	-1 - 1	-1 = negative feeling towards EU (thermometer < 50) 0 = neutral feeling towards EU (thermometer = 50) 1 = positive feeling towards EU (thermometer > 50)
	state_US	Numerical code for respondent state of residence	1 - 53	See other tab ("State codes") for numerical codes.
	res.state	Code for state classification (swing, base, or neither).	1 - 3	1 = swing state (2016 margin of victory in presidential election < 6%) 2 = base state (Trump 2016 margin of victory in presidential election > 10%) 3 = neither
	swing	Binary indicator if respondent is from swing state	0 - 1	States in which 2016 presidential election decided by 6% or less are classified as swing
	base	Binary indicator if respondent is from base state	0 - 1	States in which Trump 2016 presidential margin of victory > 10% are classified as base
	age	Respondent age	18 - 89
	age_18to24	Binary indicator if respondent is between 18 and 24 years old	0 - 1
	age_25to39	Binary indicator if respondent is between 25 and 39 years old	0 - 1
	age_40to59	Binary indicator if respondent is between 40 and 59 years old	0 - 1
	age_60plus	Binary indicator if respondent is over 60	0 - 1
	over35	Binary indicator if respondent is over 35	0 - 1
	gender	Binary indicator of gender	1 - 2	1 = male 2 = female
	male	Binary indicator if male	0 - 1
	income	Income bracket	1 - 9	1 = $0 to 25k 2 = $25 to 50k 3 = $50 to 75k 4 = $75k to 100k 5 = $100 to 125k 6 = $125k to 150k 7 = $150k to 175k 8 = $175k to 200k 9 = $200k +
	less50k	Binary indicator if income is less than $50k	0 - 1
	btw50_100k	Binary indicator if income is between $50k and 100k	0 - 1
	btw100_150k	Binary indicator if income is between $100k and 150k	0 - 1
	above150k	Binary indicator if income is above $150k	0 - 1
	party3	3-point party indentification indicator	1 - 3	1 = Democrat 2 = Independent, other, or not sure 3 = Republican
	democrat	Binary indicator if Democrat	0 - 1
	independent	Binary indicator if Independent	0 - 1
	republican	Binary indicator of Republican	0 - 1
	edu1	Educational attainment	1 - 8	1 = less than HS 2 = high school / GED 3 = some college 4 = 2 year degree 5 = 4 year degree 6 = masters' degree 7 = doctoral degree 8 = professional degree
	collegegrad	Binary indicator if four-year college graduate	0 - 1	If edu1 >= 5
	working	Binary indicator if currently employed	0 - 1	Coded "1" if respondent is working full or part time
	notinlabor	Binary indicator if not in the labor force	0 - 1	Coded "1" if respondent is unemployed and not looking for work, retired, permanently disabled, a homemaker, a student, or "other"
	unemployed	Binary indicator if unemployed	0 - 1	Coded "1" if respondent is temporarily laid off or unemployed and looking for work
	white	Binary indicator if respondent race is White	0 - 1
	black	Binary indicator if respondent race is Black	0 - 1
	hispanic	Binary indicator if respondent race is Hispanic	0 - 1
	asian	Binary indicator if respondent race is Asian	0 - 1
	NAPI	Binary indicator if respondent race is Native American or Pacific Islander	0 - 1
	otherrace	Binary indicator if respondent race is "other"	0 - 1

## Sheet: State codes
	Code	State name	Classification
	1	Alabama	Base
	2	Alaska	Base
	3	Arizona	Swing
	4	Arkansas	Base
	5	California	Other
	6	Colorado	Swing
	7	Connecticut	Other
	8	Delaware	Other
	9	District of Columbia	Other
	10	Florida	Swing
	11	Georgia	Swing
	12	Hawaii	Other
	13	Idaho	Base
	14	Illinois	Other
	15	Indiana	Base
	16	Iowa	Other
	17	Kansas	Base
	18	Kentucky	Base
	19	Louisiana	Base
	20	Maine	Swing
	21	Maryland	Other
	22	Massachusetts	Other
	23	Michigan	Swing
	24	Minnesota	Swing
	25	Mississippi	Base
	26	Missouri	Base
	27	Montana	Base
	28	Nebraska	Base
	29	Nevada	Swing
	30	New Hampshire	Swing
	31	New Jersey	Other
	32	New Mexico	Other
	33	New York	Other
	34	North Carolina	Swing
	35	North Dakota	Base
	36	Ohio	Other
	37	Okhlahoma	Base
	38	Oregon	Other
	39	Pennsylvania	Swing
	40	Puerto Rico	Other
	41	Rhode Island	Other
	42	South Carolina	Base
	43	South Dakota	Base
	44	Tennessee	Base
	45	Texas	Other
	46	Utah	Base
	47	Vermont	Other
	48	Virginia	Swing
	49	Washington	Other
	50	West Virginia	Base
	51	Wisconsin	Swing
	52	Wyoming	Base
	53	I do not reside in the United States	NA
